# Supplementary material for: Global Data From Great Ape Zoo Populations Confirm a High Prevalence of Overweight Individuals
Source: Am J Primatol. 2026 Jul 12;88(7):e70185. doi: 10.1002/ajp.70185 (PMC13358328; doi:10.1002/ajp.70185)
Supplement: Supplementary file 2 — Supporting File 2 [file AJP-88-e70185-s001.xlsx]

## Sheet: Sheet1
binSpecies	anonID	Sex	MeasurementDate	Age	MeasurementValue
Gorilla gorilla	4318160	Female	2000-09-20	0.00273785	0.318
Gorilla gorilla	2407947	Female	2019-06-20	0.00273785	1.27
Gorilla gorilla	546245	Female	1995-10-10	0.00273785	1.38
Gorilla gorilla	1773935	Female	1997-02-07	0.00273785	1.3826
Gorilla gorilla	3738662	Female	1999-05-05	0.00273785	1.43
Gorilla gorilla	1919453	Female	2016-03-15	0.00273785	1.46
Gorilla gorilla	14886	Female	1994-01-24	0.00273785	1.503
Gorilla gorilla	656513	Female	1997-12-20	0.00273785	1.57
Gorilla gorilla	3969166	Female	1999-02-01	0.00273785	1.74
Gorilla gorilla	4315978	Female	2004-10-14	0.00273785	1.8
Gorilla gorilla	118522	Female	1995-01-15	0.00273785	1.9
Gorilla gorilla	2784403	Female	2001-07-25	0.00273785	1.9
Gorilla gorilla	1349147	Female	1982-12-08	0.00273785	1.975
Gorilla gorilla	4308602	Female	1993-12-22	0.00273785	1.99
Gorilla gorilla	2365536	Female	1990-10-18	0.00273785	2.05
Gorilla gorilla	4229797	Female	2014-08-17	0.00273785	2.09
Gorilla gorilla	2815676	Female	1984-02-21	0.00273785	2.1
Gorilla gorilla	3437169	Female	1986-08-17	0.00273785	2.15
Gorilla gorilla	1232206	Female	2015-11-21	0.00273785	2.165
Gorilla gorilla	3873173	Female	2018-09-29	0.00273785	2.17
Gorilla gorilla	3403179	Female	2021-01-30	0.00273785	2.185
Gorilla gorilla	883247	Female	1989-05-05	0.00273785	2.2
Gorilla gorilla	2647302	Female	2005-04-09	0.00273785	2.22
Gorilla gorilla	1131867	Female	2013-07-18	0.00273785	2.24
Gorilla gorilla	22192	Female	1981-09-06	0.00273785	2.25
Gorilla gorilla	1114594	Female	1996-11-08	0.00273785	2.44032
Gorilla gorilla	2622999	Female	1996-02-13	0.00273785	2.48
Gorilla gorilla	2574945	Female	2000-10-19	0.00273785	2.5
Gorilla gorilla	546245	Female	1995-10-11	0.0054757	1.205
Gorilla gorilla	2407947	Female	2019-06-21	0.0054757	1.28
Gorilla gorilla	1919453	Female	2016-03-16	0.0054757	1.4
Gorilla gorilla	14886	Female	1994-01-25	0.0054757	1.475
Gorilla gorilla	2968185	Female	2001-02-06	0.0054757	1.74633
Gorilla gorilla	2895092	Female	2016-02-14	0.0054757	1.76
Gorilla gorilla	2647302	Female	2005-04-10	0.0054757	1.878
Gorilla gorilla	1853569	Female	2019-05-07	0.0054757	1.9
Gorilla gorilla	2784403	Female	2001-07-26	0.0054757	1.996
Gorilla gorilla	2784403	Female	2001-07-26	0.0054757	2
Gorilla gorilla	1023682	Female	1993-05-11	0.0054757	2.01
Gorilla gorilla	1349147	Female	1982-12-09	0.0054757	2.025
Gorilla gorilla	3873173	Female	2018-09-30	0.0054757	2.06
Gorilla gorilla	2365536	Female	1990-10-19	0.0054757	2.07
Gorilla gorilla	4229797	Female	2014-08-18	0.0054757	2.07
Gorilla gorilla	3873173	Female	2018-09-30	0.0054757	2.11
Gorilla gorilla	3437169	Female	1986-08-18	0.0054757	2.13
Gorilla gorilla	3571571	Female	2003-08-18	0.0054757	2.132
Gorilla gorilla	2815676	Female	1984-02-22	0.0054757	2.14
Gorilla gorilla	1232206	Female	2015-11-22	0.0054757	2.15
Gorilla gorilla	3403179	Female	2021-01-31	0.0054757	2.17
Gorilla gorilla	3013408	Female	2012-09-03	0.0054757	2.177
Gorilla gorilla	2731926	Female	2004-05-04	0.0054757	2.21353
Gorilla gorilla	1131867	Female	2013-07-19	0.0054757	2.22
Gorilla gorilla	883247	Female	1989-05-06	0.0054757	2.25
Gorilla gorilla	22192	Female	1981-09-07	0.0054757	2.29
Gorilla gorilla	2622999	Female	1996-02-14	0.0054757	2.48
Gorilla gorilla	777293	Female	1996-01-19	0.0054757	2.722
Gorilla gorilla	1700932	Female	1995-10-19	0.00821355	0.8785
Gorilla gorilla	1700932	Female	1995-10-19	0.00821355	0.9319
Gorilla gorilla	2407947	Female	2019-06-22	0.00821355	1.1
Gorilla gorilla	546245	Female	1995-10-12	0.00821355	1.305
Gorilla gorilla	1919453	Female	2016-03-17	0.00821355	1.4
Gorilla gorilla	14886	Female	1994-01-26	0.00821355	1.475
Gorilla gorilla	3680627	Female	2002-04-04	0.00821355	1.5
Gorilla gorilla	1548479	Female	2014-03-10	0.00821355	1.639
Gorilla gorilla	2895092	Female	2016-02-15	0.00821355	1.67
Gorilla gorilla	1853569	Female	2019-05-08	0.00821355	1.86
Gorilla gorilla	2784403	Female	2001-07-27	0.00821355	1.95
Gorilla gorilla	2784403	Female	2001-07-27	0.00821355	1.996
Gorilla gorilla	2792114	Female	2001-01-27	0.00821355	2.01848
Gorilla gorilla	4460920	Female	2020-07-09	0.00821355	2.02
Gorilla gorilla	305179	Female	1980-11-09	0.00821355	2.02
Gorilla gorilla	4229797	Female	2014-08-19	0.00821355	2.03
Gorilla gorilla	3437169	Female	1986-08-19	0.00821355	2.05
Gorilla gorilla	2365536	Female	1990-10-20	0.00821355	2.08
Gorilla gorilla	1349147	Female	1982-12-10	0.00821355	2.085
Gorilla gorilla	3873173	Female	2018-10-01	0.00821355	2.14
Gorilla gorilla	3259388	Female	2016-11-01	0.00821355	2.145
Gorilla gorilla	2858946	Female	1980-10-29	0.00821355	2.15456
Gorilla gorilla	3873173	Female	2018-10-01	0.00821355	2.166
Gorilla gorilla	2815676	Female	1984-02-23	0.00821355	2.17
Gorilla gorilla	3403179	Female	2021-02-01	0.00821355	2.19
Gorilla gorilla	3571571	Female	2003-08-19	0.00821355	2.223
Gorilla gorilla	1131867	Female	2013-07-20	0.00821355	2.245
Gorilla gorilla	1232206	Female	2015-11-23	0.00821355	2.255
Gorilla gorilla	883247	Female	1989-05-07	0.00821355	2.265
Gorilla gorilla	2731926	Female	2004-05-05	0.00821355	2.26796
Gorilla gorilla	22192	Female	1981-09-08	0.00821355	2.315
Gorilla gorilla	2574945	Female	2000-10-21	0.00821355	2.34
Gorilla gorilla	2622999	Female	1996-02-15	0.00821355	2.44
Gorilla gorilla	2622999	Female	1996-02-15	0.00821355	2.48
Gorilla gorilla	2647302	Female	2005-04-11	0.00821355	2.541
Gorilla gorilla	1131867	Female	2013-07-20	0.00821355	2.84
Gorilla gorilla	1700932	Female	1995-10-20	0.0109514	1.0027
Gorilla gorilla	2407947	Female	2019-06-23	0.0109514	1.13
Gorilla gorilla	546245	Female	1995-10-13	0.0109514	1.2
Gorilla gorilla	351366	Female	1991-01-31	0.0109514	1.4
Gorilla gorilla	1919453	Female	2016-03-18	0.0109514	1.4
Gorilla gorilla	14886	Female	1994-01-27	0.0109514	1.446
Gorilla gorilla	3647423	Female	2016-03-13	0.0109514	1.641
Gorilla gorilla	2264187	Female	2017-03-05	0.0109514	1.65
Gorilla gorilla	287566	Female	2006-02-24	0.0109514	1.66
Gorilla gorilla	1853569	Female	2019-05-09	0.0109514	1.74
Gorilla gorilla	2647302	Female	2005-04-12	0.0109514	1.883
Gorilla gorilla	2784403	Female	2001-07-28	0.0109514	1.95
Gorilla gorilla	4229797	Female	2014-08-20	0.0109514	2.031
Gorilla gorilla	3437169	Female	1986-08-20	0.0109514	2.035
Gorilla gorilla	2784403	Female	2001-07-28	0.0109514	2.087
Gorilla gorilla	2365536	Female	1990-10-21	0.0109514	2.095
Gorilla gorilla	1349147	Female	1982-12-11	0.0109514	2.105
Gorilla gorilla	3873173	Female	2018-10-02	0.0109514	2.2
Gorilla gorilla	3403179	Female	2021-02-02	0.0109514	2.2
Gorilla gorilla	3873173	Female	2018-10-02	0.0109514	2.214
Gorilla gorilla	1131867	Female	2013-07-21	0.0109514	2.255
Gorilla gorilla	2815676	Female	1984-02-24	0.0109514	2.265
Gorilla gorilla	883247	Female	1989-05-08	0.0109514	2.28
Gorilla gorilla	22192	Female	1981-09-09	0.0109514	2.295
Gorilla gorilla	2731926	Female	2004-05-06	0.0109514	2.39
Gorilla gorilla	1232206	Female	2015-11-24	0.0109514	2.4
Gorilla gorilla	3571571	Female	2003-08-20	0.0109514	2.446
Gorilla gorilla	2622999	Female	1996-02-16	0.0109514	2.48
Gorilla gorilla	1700932	Female	1995-10-21	0.0136893	1.01
Gorilla gorilla	2407947	Female	2019-06-24	0.0136893	1.13
Gorilla gorilla	546245	Female	1995-10-14	0.0136893	1.22
Gorilla gorilla	351366	Female	1991-02-01	0.0136893	1.415
Gorilla gorilla	1919453	Female	2016-03-19	0.0136893	1.42
Gorilla gorilla	14886	Female	1994-01-28	0.0136893	1.446
Gorilla gorilla	3680627	Female	2002-04-06	0.0136893	1.55
Gorilla gorilla	351366	Female	1991-02-01	0.0136893	1.66
Gorilla gorilla	287566	Female	2006-02-25	0.0136893	1.71
Gorilla gorilla	1853569	Female	2019-05-10	0.0136893	1.88
Gorilla gorilla	2784403	Female	2001-07-29	0.0136893	2
Gorilla gorilla	3437169	Female	1986-08-21	0.0136893	2.015
Gorilla gorilla	1879012	Female	2008-05-20	0.0136893	2.1
Gorilla gorilla	1349147	Female	1982-12-12	0.0136893	2.125
Gorilla gorilla	2365536	Female	1990-10-22	0.0136893	2.14
Gorilla gorilla	1879012	Female	2008-05-20	0.0136893	2.168
Gorilla gorilla	1879012	Female	2008-05-20	0.0136893	2.239
Gorilla gorilla	3873173	Female	2018-10-03	0.0136893	2.246
Gorilla gorilla	3873173	Female	2018-10-03	0.0136893	2.266
Gorilla gorilla	3403179	Female	2021-02-03	0.0136893	2.27
Gorilla gorilla	2815676	Female	1984-02-25	0.0136893	2.275
Gorilla gorilla	22192	Female	1981-09-10	0.0136893	2.285
Gorilla gorilla	2731926	Female	2004-05-07	0.0136893	2.31
Gorilla gorilla	3571571	Female	2003-08-21	0.0136893	2.314
Gorilla gorilla	2647302	Female	2005-04-13	0.0136893	2.359
Gorilla gorilla	883247	Female	1989-05-09	0.0136893	2.4
Gorilla gorilla	1232206	Female	2015-11-25	0.0136893	2.45
Gorilla gorilla	4229797	Female	2014-08-21	0.0136893	2.45
Gorilla gorilla	2622999	Female	1996-02-17	0.0136893	2.48
Gorilla gorilla	1700932	Female	1995-10-22	0.0164271	1.0175
Gorilla gorilla	2407947	Female	2019-06-25	0.0164271	1.11
Gorilla gorilla	546245	Female	1995-10-15	0.0164271	1.225
Gorilla gorilla	1773935	Female	1997-02-12	0.0164271	1.2952
Gorilla gorilla	1919453	Female	2016-03-20	0.0164271	1.42
Gorilla gorilla	351366	Female	1991-02-02	0.0164271	1.46
Gorilla gorilla	351366	Female	1991-02-02	0.0164271	1.47
Gorilla gorilla	14886	Female	1994-01-29	0.0164271	1.475
Gorilla gorilla	1737835	Female	2006-06-11	0.0164271	1.585
Gorilla gorilla	2264187	Female	2017-03-07	0.0164271	1.67
Gorilla gorilla	2895092	Female	2016-02-18	0.0164271	1.74
Gorilla gorilla	3437169	Female	1986-08-22	0.0164271	1.93
Gorilla gorilla	1853569	Female	2019-05-11	0.0164271	1.98
Gorilla gorilla	4229797	Female	2014-08-22	0.0164271	2.1
Gorilla gorilla	1349147	Female	1982-12-13	0.0164271	2.135
Gorilla gorilla	2365536	Female	1990-10-23	0.0164271	2.155
Gorilla gorilla	2784403	Female	2001-07-30	0.0164271	2.17
Gorilla gorilla	1879012	Female	2008-05-21	0.0164271	2.239
Gorilla gorilla	1131867	Female	2013-07-23	0.0164271	2.27
Gorilla gorilla	3403179	Female	2021-02-04	0.0164271	2.27
Gorilla gorilla	2815676	Female	1984-02-26	0.0164271	2.295
Gorilla gorilla	3873173	Female	2018-10-04	0.0164271	2.31
Gorilla gorilla	3873173	Female	2018-10-04	0.0164271	2.314
Gorilla gorilla	22192	Female	1981-09-11	0.0164271	2.34
Gorilla gorilla	1417655	Female	1990-06-09	0.0164271	2.36
Gorilla gorilla	2731926	Female	2004-05-08	0.0164271	2.4
Gorilla gorilla	3571571	Female	2003-08-22	0.0164271	2.405
Gorilla gorilla	883247	Female	1989-05-10	0.0164271	2.42
Gorilla gorilla	1232206	Female	2015-11-26	0.0164271	2.42
Gorilla gorilla	2622999	Female	1996-02-18	0.0164271	2.53
Gorilla gorilla	1131867	Female	2013-07-23	0.0164271	2.72
Gorilla gorilla	1700932	Female	1995-10-23	0.019165	1.0512
Gorilla gorilla	2407947	Female	2019-06-26	0.019165	1.14
Gorilla gorilla	546245	Female	1995-10-16	0.019165	1.24
Gorilla gorilla	1773935	Female	1997-02-13	0.019165	1.3215
Gorilla gorilla	1919453	Female	2016-03-21	0.019165	1.42
Gorilla gorilla	14886	Female	1994-01-30	0.019165	1.531
Gorilla gorilla	2895092	Female	2016-02-19	0.019165	1.74
Gorilla gorilla	3437169	Female	1986-08-23	0.019165	1.885
Gorilla gorilla	118522	Female	1995-01-21	0.019165	1.91
Gorilla gorilla	1853569	Female	2019-05-12	0.019165	1.98
Gorilla gorilla	3620996	Female	1987-01-16	0.019165	1.985
Gorilla gorilla	4229797	Female	2014-08-23	0.019165	2.11
Gorilla gorilla	1349147	Female	1982-12-14	0.019165	2.145
Gorilla gorilla	4044570	Female	2001-05-19	0.019165	2.15
Gorilla gorilla	2784403	Female	2001-07-31	0.019165	2.17
Gorilla gorilla	2365536	Female	1990-10-24	0.019165	2.25
Gorilla gorilla	3403179	Female	2021-02-05	0.019165	2.27
Gorilla gorilla	1131867	Female	2013-07-24	0.019165	2.285
Gorilla gorilla	2815676	Female	1984-02-27	0.019165	2.295
Gorilla gorilla	1879012	Female	2008-05-22	0.019165	2.308
Gorilla gorilla	2647302	Female	2005-04-15	0.019165	2.314
Gorilla gorilla	2731926	Female	2004-05-09	0.019165	2.35
Gorilla gorilla	22192	Female	1981-09-12	0.019165	2.395
Gorilla gorilla	883247	Female	1989-05-11	0.019165	2.425
Gorilla gorilla	3571571	Female	2003-08-23	0.019165	2.427
Gorilla gorilla	1232206	Female	2015-11-27	0.019165	2.445
Gorilla gorilla	3873173	Female	2018-10-05	0.019165	2.65
Gorilla gorilla	2622999	Female	1996-02-19	0.019165	2.66
Gorilla gorilla	1700932	Female	1995-10-24	0.0219028	1.045
Gorilla gorilla	2407947	Female	2019-06-27	0.0219028	1.14
Gorilla gorilla	546245	Female	1995-10-17	0.0219028	1.255
Gorilla gorilla	1919453	Female	2016-03-22	0.0219028	1.46
Gorilla gorilla	351366	Female	1991-02-04	0.0219028	1.495
Gorilla gorilla	14886	Female	1994-01-31	0.0219028	1.531
Gorilla gorilla	2895092	Female	2016-02-20	0.0219028	1.77
Gorilla gorilla	3437169	Female	1986-08-24	0.0219028	1.845
Gorilla gorilla	3620996	Female	1987-01-17	0.0219028	1.974
Gorilla gorilla	4170568	Female	2006-08-13	0.0219028	1.988
Gorilla gorilla	1853569	Female	2019-05-13	0.0219028	2
Gorilla gorilla	4471336	Female	2000-12-27	0.0219028	2
Gorilla gorilla	4229797	Female	2014-08-24	0.0219028	2.1
Gorilla gorilla	2784403	Female	2001-08-01	0.0219028	2.17
Gorilla gorilla	1349147	Female	1982-12-15	0.0219028	2.18
Gorilla gorilla	2858946	Female	1980-11-03	0.0219028	2.23961
Gorilla gorilla	2815676	Female	1984-02-28	0.0219028	2.28
Gorilla gorilla	2365536	Female	1990-10-25	0.0219028	2.29
Gorilla gorilla	3403179	Female	2021-02-06	0.0219028	2.31
Gorilla gorilla	2815676	Female	1984-02-28	0.0219028	2.31
Gorilla gorilla	1131867	Female	2013-07-25	0.0219028	2.31
Gorilla gorilla	2647302	Female	2005-04-16	0.0219028	2.314
Gorilla gorilla	3873173	Female	2018-10-06	0.0219028	2.34
Gorilla gorilla	1879012	Female	2008-05-23	0.0219028	2.36
Gorilla gorilla	22192	Female	1981-09-13	0.0219028	2.395
Gorilla gorilla	883247	Female	1989-05-12	0.0219028	2.465
Gorilla gorilla	1232206	Female	2015-11-28	0.0219028	2.47
Gorilla gorilla	3571571	Female	2003-08-24	0.0219028	2.473
Gorilla gorilla	2622999	Female	1996-02-20	0.0219028	2.66
Gorilla gorilla	1700932	Female	1995-10-25	0.0246407	1.0653
Gorilla gorilla	2407947	Female	2019-06-28	0.0246407	1.07
Gorilla gorilla	546245	Female	1995-10-18	0.0246407	1.275
Gorilla gorilla	1773935	Female	1997-02-15	0.0246407	1.4104
Gorilla gorilla	14886	Female	1994-02-01	0.0246407	1.446
Gorilla gorilla	1919453	Female	2016-03-23	0.0246407	1.48
Gorilla gorilla	351366	Female	1991-02-05	0.0246407	1.525
Gorilla gorilla	2895092	Female	2016-02-21	0.0246407	1.81
Gorilla gorilla	3437169	Female	1986-08-25	0.0246407	1.81
Gorilla gorilla	3620996	Female	1987-01-18	0.0246407	1.956
Gorilla gorilla	1853569	Female	2019-05-14	0.0246407	2
Gorilla gorilla	4170568	Female	2006-08-14	0.0246407	2.021
Gorilla gorilla	4229797	Female	2014-08-25	0.0246407	2.1
Gorilla gorilla	1349147	Female	1982-12-16	0.0246407	2.13
Gorilla gorilla	2858946	Female	1980-11-04	0.0246407	2.28213
Gorilla gorilla	3403179	Female	2021-02-07	0.0246407	2.3
Gorilla gorilla	2647302	Female	2005-04-17	0.0246407	2.314
Gorilla gorilla	3873173	Female	2018-10-07	0.0246407	2.34
Gorilla gorilla	2365536	Female	1990-10-26	0.0246407	2.35
Gorilla gorilla	1879012	Female	2008-05-24	0.0246407	2.392
Gorilla gorilla	1131867	Female	2013-07-26	0.0246407	2.45
Gorilla gorilla	1232206	Female	2015-11-29	0.0246407	2.48
Gorilla gorilla	22192	Female	1981-09-14	0.0246407	2.5
Gorilla gorilla	883247	Female	1989-05-13	0.0246407	2.515
Gorilla gorilla	3571571	Female	2003-08-25	0.0246407	2.518
Gorilla gorilla	2622999	Female	1996-02-21	0.0246407	2.75
Gorilla gorilla	1700932	Female	1995-10-26	0.0273785	1.1015
Gorilla gorilla	2407947	Female	2019-06-29	0.0273785	1.17
Gorilla gorilla	546245	Female	1995-10-19	0.0273785	1.255
Gorilla gorilla	351366	Female	1991-02-06	0.0273785	1.515
Gorilla gorilla	1919453	Female	2016-03-24	0.0273785	1.52
Gorilla gorilla	14886	Female	1994-02-02	0.0273785	1.616
Gorilla gorilla	287566	Female	2006-03-02	0.0273785	1.79
Gorilla gorilla	2895092	Female	2016-02-22	0.0273785	1.83
Gorilla gorilla	3437169	Female	1986-08-26	0.0273785	1.85
Gorilla gorilla	1853569	Female	2019-05-15	0.0273785	2
Gorilla gorilla	3620996	Female	1987-01-19	0.0273785	2.019
Gorilla gorilla	4229797	Female	2014-08-26	0.0273785	2.12
Gorilla gorilla	1349147	Female	1982-12-17	0.0273785	2.13
Gorilla gorilla	3259388	Female	2016-11-08	0.0273785	2.235
Gorilla gorilla	3303437	Female	1993-03-15	0.0273785	2.25
Gorilla gorilla	3403179	Female	2021-02-08	0.0273785	2.29
Gorilla gorilla	2858946	Female	1980-11-05	0.0273785	2.29631
Gorilla gorilla	2784403	Female	2001-08-03	0.0273785	2.3
Gorilla gorilla	2365536	Female	1990-10-27	0.0273785	2.34
Gorilla gorilla	2815676	Female	1984-03-01	0.0273785	2.345
Gorilla gorilla	1131867	Female	2013-07-27	0.0273785	2.375
Gorilla gorilla	2647302	Female	2005-04-18	0.0273785	2.405
Gorilla gorilla	1879012	Female	2008-05-25	0.0273785	2.407
Gorilla gorilla	3873173	Female	2018-10-08	0.0273785	2.46
Gorilla gorilla	883247	Female	1989-05-14	0.0273785	2.495
Gorilla gorilla	22192	Female	1981-09-15	0.0273785	2.51
Gorilla gorilla	1232206	Female	2015-11-30	0.0273785	2.55
Gorilla gorilla	2622999	Female	1996-02-22	0.0273785	2.75
Gorilla gorilla	3571571	Female	2003-08-26	0.0273785	2.768
Gorilla gorilla	1700932	Female	1995-10-27	0.0301164	1.0783
Gorilla gorilla	2407947	Female	2019-06-30	0.0301164	1.14
Gorilla gorilla	2407947	Female	2019-06-30	0.0301164	1.19
Gorilla gorilla	546245	Female	1995-10-20	0.0301164	1.24
Gorilla gorilla	1708813	Female	2007-12-31	0.0301164	1.504
Gorilla gorilla	351366	Female	1991-02-07	0.0301164	1.535
Gorilla gorilla	1919453	Female	2016-03-25	0.0301164	1.58
Gorilla gorilla	14886	Female	1994-02-03	0.0301164	1.616
Gorilla gorilla	4170568	Female	2006-08-16	0.0301164	1.8
Gorilla gorilla	2895092	Female	2016-02-23	0.0301164	1.81
Gorilla gorilla	4170568	Female	2006-08-16	0.0301164	1.854
Gorilla gorilla	3437169	Female	1986-08-27	0.0301164	1.915
Gorilla gorilla	1853569	Female	2019-05-16	0.0301164	2.02
Gorilla gorilla	3620996	Female	1987-01-20	0.0301164	2.051
Gorilla gorilla	4229797	Female	2014-08-27	0.0301164	2.11
Gorilla gorilla	1349147	Female	1982-12-18	0.0301164	2.19
Gorilla gorilla	2784403	Female	2001-08-04	0.0301164	2.3
Gorilla gorilla	2858946	Female	1980-11-06	0.0301164	2.32466
Gorilla gorilla	3571571	Female	2003-08-27	0.0301164	2.337
Gorilla gorilla	2365536	Female	1990-10-28	0.0301164	2.35
Gorilla gorilla	3873173	Female	2018-10-09	0.0301164	2.414
Gorilla gorilla	2815676	Female	1984-03-02	0.0301164	2.415
Gorilla gorilla	1131867	Female	2013-07-28	0.0301164	2.42
Gorilla gorilla	1879012	Female	2008-05-26	0.0301164	2.455
Gorilla gorilla	2731926	Female	2004-05-13	0.0301164	2.46
Gorilla gorilla	883247	Female	1989-05-15	0.0301164	2.545
Gorilla gorilla	1232206	Female	2015-12-01	0.0301164	2.585
Gorilla gorilla	22192	Female	1981-09-16	0.0301164	2.585
Gorilla gorilla	2647302	Female	2005-04-19	0.0301164	2.586
Gorilla gorilla	2622999	Female	1996-02-23	0.0301164	2.8
Gorilla gorilla	1700932	Female	1995-10-28	0.0328542	1.1042
Gorilla gorilla	2407947	Female	2019-07-01	0.0328542	1.19
Gorilla gorilla	546245	Female	1995-10-21	0.0328542	1.265
Gorilla gorilla	351366	Female	1991-02-08	0.0328542	1.515
Gorilla gorilla	1919453	Female	2016-03-26	0.0328542	1.56
Gorilla gorilla	14886	Female	1994-02-04	0.0328542	1.645
Gorilla gorilla	2895092	Female	2016-02-24	0.0328542	1.89
Gorilla gorilla	3437169	Female	1986-08-28	0.0328542	2.01
Gorilla gorilla	1853569	Female	2019-05-17	0.0328542	2.06
Gorilla gorilla	3620996	Female	1987-01-21	0.0328542	2.074
Gorilla gorilla	4229797	Female	2014-08-28	0.0328542	2.124
Gorilla gorilla	1349147	Female	1982-12-19	0.0328542	2.23
Gorilla gorilla	1879012	Female	2008-05-27	0.0328542	2.288
Gorilla gorilla	1879012	Female	2008-05-27	0.0328542	2.328
Gorilla gorilla	2784403	Female	2001-08-05	0.0328542	2.35
Gorilla gorilla	2365536	Female	1990-10-29	0.0328542	2.41
Gorilla gorilla	2815676	Female	1984-03-03	0.0328542	2.415
Gorilla gorilla	1131867	Female	2013-07-29	0.0328542	2.42
Gorilla gorilla	3873173	Female	2018-10-10	0.0328542	2.426
Gorilla gorilla	883247	Female	1989-05-16	0.0328542	2.545
Gorilla gorilla	2647302	Female	2005-04-20	0.0328542	2.554
Gorilla gorilla	22192	Female	1981-09-17	0.0328542	2.585
Gorilla gorilla	3571571	Female	2003-08-28	0.0328542	2.609
Gorilla gorilla	1232206	Female	2015-12-02	0.0328542	2.61
Gorilla gorilla	2622999	Female	1996-02-24	0.0328542	2.84
Gorilla gorilla	1700932	Female	1995-10-29	0.0355921	1.1281
Gorilla gorilla	546245	Female	1995-10-22	0.0355921	1.245
Gorilla gorilla	2407947	Female	2019-07-02	0.0355921	1.27
Gorilla gorilla	351366	Female	1991-02-09	0.0355921	1.515
Gorilla gorilla	1773935	Female	1997-02-19	0.0355921	1.5303
Gorilla gorilla	1919453	Female	2016-03-27	0.0355921	1.58
Gorilla gorilla	14886	Female	1994-02-05	0.0355921	1.701
Gorilla gorilla	2895092	Female	2016-02-25	0.0355921	1.88
Gorilla gorilla	3437169	Female	1986-08-29	0.0355921	2
Gorilla gorilla	1853569	Female	2019-05-18	0.0355921	2.08
Gorilla gorilla	4229797	Female	2014-08-29	0.0355921	2.12
Gorilla gorilla	3620996	Female	1987-01-22	0.0355921	2.127
Gorilla gorilla	1349147	Female	1982-12-20	0.0355921	2.24
Gorilla gorilla	2858946	Female	1980-11-08	0.0355921	2.32466
Gorilla gorilla	2784403	Female	2001-08-06	0.0355921	2.39
Gorilla gorilla	4044570	Female	2001-05-25	0.0355921	2.41
Gorilla gorilla	2815676	Female	1984-03-04	0.0355921	2.415
Gorilla gorilla	2365536	Female	1990-10-30	0.0355921	2.44
Gorilla gorilla	1131867	Female	2013-07-30	0.0355921	2.445
Gorilla gorilla	3873173	Female	2018-10-11	0.0355921	2.46
Gorilla gorilla	2647302	Female	2005-04-21	0.0355921	2.482
Gorilla gorilla	883247	Female	1989-05-17	0.0355921	2.55
Gorilla gorilla	22192	Female	1981-09-18	0.0355921	2.62
Gorilla gorilla	3571571	Female	2003-08-29	0.0355921	2.654
Gorilla gorilla	1232206	Female	2015-12-03	0.0355921	2.655
Gorilla gorilla	2622999	Female	1996-02-25	0.0355921	2.75
Gorilla gorilla	1700932	Female	1995-10-30	0.0383299	1.1535
Gorilla gorilla	2407947	Female	2019-07-03	0.0383299	1.27
Gorilla gorilla	546245	Female	1995-10-23	0.0383299	1.29
Gorilla gorilla	351366	Female	1991-02-10	0.0383299	1.55
Gorilla gorilla	1919453	Female	2016-03-28	0.0383299	1.6
Gorilla gorilla	14886	Female	1994-02-06	0.0383299	1.701
Gorilla gorilla	2895092	Female	2016-02-26	0.0383299	1.92
Gorilla gorilla	3437169	Female	1986-08-30	0.0383299	2.02
Gorilla gorilla	118522	Female	1995-01-28	0.0383299	2.07
Gorilla gorilla	1853569	Female	2019-05-19	0.0383299	2.12
Gorilla gorilla	3620996	Female	1987-01-23	0.0383299	2.171
Gorilla gorilla	4229797	Female	2014-08-30	0.0383299	2.19
Gorilla gorilla	1349147	Female	1982-12-21	0.0383299	2.26
Gorilla gorilla	2858946	Female	1980-11-09	0.0383299	2.33883
Gorilla gorilla	1879012	Female	2008-05-29	0.0383299	2.434
Gorilla gorilla	2815676	Female	1984-03-05	0.0383299	2.445
Gorilla gorilla	2365536	Female	1990-10-31	0.0383299	2.455
Gorilla gorilla	3873173	Female	2018-10-12	0.0383299	2.48
Gorilla gorilla	883247	Female	1989-05-18	0.0383299	2.5
Gorilla gorilla	1879012	Female	2008-05-29	0.0383299	2.534
Gorilla gorilla	1131867	Female	2013-07-31	0.0383299	2.565
Gorilla gorilla	22192	Female	1981-09-19	0.0383299	2.67
Gorilla gorilla	3571571	Female	2003-08-30	0.0383299	2.677
Gorilla gorilla	1232206	Female	2015-12-04	0.0383299	2.71
Gorilla gorilla	2647302	Female	2005-04-22	0.0383299	2.722
Gorilla gorilla	2622999	Female	1996-02-26	0.0383299	2.75
Gorilla gorilla	1700932	Female	1995-10-31	0.0410678	1.1453
Gorilla gorilla	546245	Female	1995-10-24	0.0410678	1.29
Gorilla gorilla	2407947	Female	2019-07-04	0.0410678	1.33
Gorilla gorilla	351366	Female	1991-02-11	0.0410678	1.5
Gorilla gorilla	1773935	Female	1997-02-21	0.0410678	1.5516
Gorilla gorilla	3680627	Female	2002-04-16	0.0410678	1.625
Gorilla gorilla	1919453	Female	2016-03-29	0.0410678	1.64
Gorilla gorilla	14886	Female	1994-02-07	0.0410678	1.701
Gorilla gorilla	2895092	Female	2016-02-27	0.0410678	1.92
Gorilla gorilla	3437169	Female	1986-08-31	0.0410678	2.05
Gorilla gorilla	1853569	Female	2019-05-20	0.0410678	2.16
Gorilla gorilla	4229797	Female	2014-08-31	0.0410678	2.16
Gorilla gorilla	3620996	Female	1987-01-24	0.0410678	2.21
Gorilla gorilla	1349147	Female	1982-12-22	0.0410678	2.28
Gorilla gorilla	2858946	Female	1980-11-10	0.0410678	2.33883
Gorilla gorilla	2815676	Female	1984-03-06	0.0410678	2.47
Gorilla gorilla	2784403	Female	2001-08-08	0.0410678	2.48
Gorilla gorilla	2365536	Female	1990-11-01	0.0410678	2.51
Gorilla gorilla	883247	Female	1989-05-19	0.0410678	2.53
Gorilla gorilla	3873173	Female	2018-10-13	0.0410678	2.54
Gorilla gorilla	1879012	Female	2008-05-30	0.0410678	2.568
Gorilla gorilla	1131867	Female	2013-08-01	0.0410678	2.585
Gorilla gorilla	22192	Female	1981-09-20	0.0410678	2.655
Gorilla gorilla	3571571	Female	2003-08-31	0.0410678	2.677
Gorilla gorilla	1232206	Female	2015-12-05	0.0410678	2.68
Gorilla gorilla	2647302	Female	2005-04-23	0.0410678	2.722
Gorilla gorilla	2622999	Female	1996-02-27	0.0410678	2.8
Gorilla gorilla	1700932	Female	1995-11-01	0.0438056	1.1467
Gorilla gorilla	546245	Female	1995-10-25	0.0438056	1.29
Gorilla gorilla	2407947	Female	2019-07-05	0.0438056	1.33
Gorilla gorilla	351366	Female	1991-02-12	0.0438056	1.56
Gorilla gorilla	1919453	Female	2016-03-30	0.0438056	1.6
Gorilla gorilla	14886	Female	1994-02-08	0.0438056	1.684
Gorilla gorilla	2657719	Female	1987-05-12	0.0438056	1.92
Gorilla gorilla	2895092	Female	2016-02-28	0.0438056	1.93
Gorilla gorilla	3437169	Female	1986-09-01	0.0438056	2.06
Gorilla gorilla	1853569	Female	2019-05-21	0.0438056	2.2
Gorilla gorilla	4229797	Female	2014-09-01	0.0438056	2.2
Gorilla gorilla	3620996	Female	1987-01-25	0.0438056	2.226
Gorilla gorilla	1349147	Female	1982-12-23	0.0438056	2.29
Gorilla gorilla	2858946	Female	1980-11-11	0.0438056	2.35301
Gorilla gorilla	2815676	Female	1984-03-07	0.0438056	2.43
Gorilla gorilla	2784403	Female	2001-08-09	0.0438056	2.5
Gorilla gorilla	2365536	Female	1990-11-02	0.0438056	2.5
Gorilla gorilla	883247	Female	1989-05-20	0.0438056	2.525
Gorilla gorilla	3873173	Female	2018-10-14	0.0438056	2.602
Gorilla gorilla	1131867	Female	2013-08-02	0.0438056	2.63
Gorilla gorilla	22192	Female	1981-09-21	0.0438056	2.68
Gorilla gorilla	1232206	Female	2015-12-06	0.0438056	2.7
Gorilla gorilla	1879012	Female	2008-05-31	0.0438056	2.702
Gorilla gorilla	1879012	Female	2008-05-31	0.0438056	2.703
Gorilla gorilla	777293	Female	1996-02-02	0.0438056	2.722
Gorilla gorilla	2647302	Female	2005-04-24	0.0438056	2.722
Gorilla gorilla	3571571	Female	2003-09-01	0.0438056	2.722
Gorilla gorilla	2622999	Female	1996-02-28	0.0438056	2.84
Gorilla gorilla	1700932	Female	1995-11-02	0.0465435	1.1662
Gorilla gorilla	546245	Female	1995-10-26	0.0465435	1.33
Gorilla gorilla	2407947	Female	2019-07-06	0.0465435	1.33
Gorilla gorilla	302714	Female	1999-04-07	0.0465435	1.5
Gorilla gorilla	3680627	Female	2002-04-18	0.0465435	1.53
Gorilla gorilla	351366	Female	1991-02-13	0.0465435	1.59
Gorilla gorilla	1919453	Female	2016-03-31	0.0465435	1.66
Gorilla gorilla	14886	Female	1994-02-09	0.0465435	1.701
Gorilla gorilla	2895092	Female	2016-02-29	0.0465435	1.92
Gorilla gorilla	287566	Female	2006-03-09	0.0465435	1.99
Gorilla gorilla	3437169	Female	1986-09-02	0.0465435	2.07
Gorilla gorilla	4229797	Female	2014-09-02	0.0465435	2.2
Gorilla gorilla	1853569	Female	2019-05-22	0.0465435	2.24
Gorilla gorilla	3620996	Female	1987-01-26	0.0465435	2.246
Gorilla gorilla	1349147	Female	1982-12-24	0.0465435	2.31
Gorilla gorilla	2815676	Female	1984-03-08	0.0465435	2.485
Gorilla gorilla	2365536	Female	1990-11-03	0.0465435	2.55
Gorilla gorilla	883247	Female	1989-05-21	0.0465435	2.585
Gorilla gorilla	2784403	Female	2001-08-10	0.0465435	2.6
Gorilla gorilla	1879012	Female	2008-06-01	0.0465435	2.643
Gorilla gorilla	22192	Female	1981-09-22	0.0465435	2.675
Gorilla gorilla	1131867	Female	2013-08-03	0.0465435	2.69
Gorilla gorilla	3873173	Female	2018-10-15	0.0465435	2.72
Gorilla gorilla	2731926	Female	2004-05-19	0.0465435	2.72
Gorilla gorilla	3571571	Female	2003-09-02	0.0465435	2.722
Gorilla gorilla	1232206	Female	2015-12-07	0.0465435	2.73
Gorilla gorilla	2647302	Female	2005-04-25	0.0465435	2.75
Gorilla gorilla	2622999	Female	1996-02-29	0.0465435	2.88
Gorilla gorilla	1700932	Female	1995-11-03	0.0492813	1.2026
Gorilla gorilla	546245	Female	1995-10-27	0.0492813	1.31
Gorilla gorilla	2407947	Female	2019-07-07	0.0492813	1.31
Gorilla gorilla	2407947	Female	2019-07-07	0.0492813	1.39
Gorilla gorilla	351366	Female	1991-02-14	0.0492813	1.58
Gorilla gorilla	1919453	Female	2016-04-01	0.0492813	1.7
Gorilla gorilla	14886	Female	1994-02-10	0.0492813	1.711
Gorilla gorilla	2895092	Female	2016-03-01	0.0492813	1.96
Gorilla gorilla	3437169	Female	1986-09-03	0.0492813	2.09
Gorilla gorilla	2109690	Female	2004-05-05	0.0492813	2.26342
Gorilla gorilla	4229797	Female	2014-09-03	0.0492813	2.27
Gorilla gorilla	3620996	Female	1987-01-27	0.0492813	2.283
Gorilla gorilla	1853569	Female	2019-05-23	0.0492813	2.3
Gorilla gorilla	1349147	Female	1982-12-25	0.0492813	2.35
Gorilla gorilla	2815676	Female	1984-03-09	0.0492813	2.495
Gorilla gorilla	883247	Female	1989-05-22	0.0492813	2.55
Gorilla gorilla	2365536	Female	1990-11-04	0.0492813	2.58
Gorilla gorilla	2784403	Female	2001-08-11	0.0492813	2.6
Gorilla gorilla	3873173	Female	2018-10-16	0.0492813	2.64
Gorilla gorilla	1232206	Female	2015-12-08	0.0492813	2.695
Gorilla gorilla	22192	Female	1981-09-23	0.0492813	2.73
Gorilla gorilla	1879012	Female	2008-06-02	0.0492813	2.742
Gorilla gorilla	1131867	Female	2013-08-04	0.0492813	2.765
Gorilla gorilla	3571571	Female	2003-09-03	0.0492813	2.768
Gorilla gorilla	2647302	Female	2005-04-26	0.0492813	2.836
Gorilla gorilla	2622999	Female	1996-03-01	0.0492813	2.9
Gorilla gorilla	1700932	Female	1995-11-04	0.0520192	1.2335
Gorilla gorilla	546245	Female	1995-10-28	0.0520192	1.31
Gorilla gorilla	2407947	Female	2019-07-08	0.0520192	1.34
Gorilla gorilla	3680627	Female	2002-04-20	0.0520192	1.5
Gorilla gorilla	351366	Female	1991-02-15	0.0520192	1.535
Gorilla gorilla	1773935	Female	1997-02-25	0.0520192	1.6446
Gorilla gorilla	1919453	Female	2016-04-02	0.0520192	1.68
Gorilla gorilla	14886	Female	1994-02-11	0.0520192	1.758
Gorilla gorilla	2895092	Female	2016-03-02	0.0520192	1.94
Gorilla gorilla	3437169	Female	1986-09-04	0.0520192	2.18
Gorilla gorilla	4229797	Female	2014-09-04	0.0520192	2.3
Gorilla gorilla	3620996	Female	1987-01-28	0.0520192	2.311
Gorilla gorilla	1853569	Female	2019-05-24	0.0520192	2.32
Gorilla gorilla	1349147	Female	1982-12-26	0.0520192	2.41
Gorilla gorilla	3259388	Female	2016-11-17	0.0520192	2.525
Gorilla gorilla	2365536	Female	1990-11-05	0.0520192	2.54
Gorilla gorilla	2815676	Female	1984-03-10	0.0520192	2.55
Gorilla gorilla	883247	Female	1989-05-23	0.0520192	2.59
Gorilla gorilla	2784403	Female	2001-08-12	0.0520192	2.6
Gorilla gorilla	1232206	Female	2015-12-09	0.0520192	2.69
Gorilla gorilla	3873173	Female	2018-10-17	0.0520192	2.72
Gorilla gorilla	1131867	Female	2013-08-05	0.0520192	2.765
Gorilla gorilla	3571571	Female	2003-09-04	0.0520192	2.768
Gorilla gorilla	22192	Female	1981-09-24	0.0520192	2.8
Gorilla gorilla	2622999	Female	1996-03-02	0.0520192	2.8
Gorilla gorilla	1879012	Female	2008-06-03	0.0520192	2.809
Gorilla gorilla	2647302	Female	2005-04-27	0.0520192	2.895
Gorilla gorilla	1700932	Female	1995-11-05	0.054757	1.2392
Gorilla gorilla	546245	Female	1995-10-29	0.054757	1.34
Gorilla gorilla	2407947	Female	2019-07-09	0.054757	1.34
Gorilla gorilla	351366	Female	1991-02-16	0.054757	1.6
Gorilla gorilla	1919453	Female	2016-04-03	0.054757	1.71
Gorilla gorilla	14886	Female	1994-02-12	0.054757	1.786
Gorilla gorilla	2895092	Female	2016-03-03	0.054757	1.98
Gorilla gorilla	3437169	Female	1986-09-05	0.054757	2.135
Gorilla gorilla	4229797	Female	2014-09-05	0.054757	2.3
Gorilla gorilla	1853569	Female	2019-05-25	0.054757	2.32
Gorilla gorilla	3620996	Female	1987-01-29	0.054757	2.353
Gorilla gorilla	1349147	Female	1982-12-27	0.054757	2.42
Gorilla gorilla	2815676	Female	1984-03-11	0.054757	2.545
Gorilla gorilla	2365536	Female	1990-11-06	0.054757	2.56
Gorilla gorilla	883247	Female	1989-05-24	0.054757	2.6
Gorilla gorilla	2784403	Female	2001-08-13	0.054757	2.6
Gorilla gorilla	1232206	Female	2015-12-10	0.054757	2.685
Gorilla gorilla	1879012	Female	2008-06-04	0.054757	2.715
Gorilla gorilla	3873173	Female	2018-10-18	0.054757	2.72
Gorilla gorilla	1131867	Female	2013-08-06	0.054757	2.78
Gorilla gorilla	22192	Female	1981-09-25	0.054757	2.815
Gorilla gorilla	3571571	Female	2003-09-05	0.054757	2.836
Gorilla gorilla	2647302	Female	2005-04-28	0.054757	2.836
Gorilla gorilla	2622999	Female	1996-03-03	0.054757	2.9
Gorilla gorilla	3401236	Female	2000-12-27	0.054757	2.972
Gorilla gorilla	1700932	Female	1995-11-06	0.0574949	1.2618
Gorilla gorilla	2407947	Female	2019-07-10	0.0574949	1.35
Gorilla gorilla	3680627	Female	2002-04-22	0.0574949	1.38
Gorilla gorilla	546245	Female	1995-10-30	0.0574949	1.41
Gorilla gorilla	351366	Female	1991-02-17	0.0574949	1.63
Gorilla gorilla	1773935	Female	1997-02-27	0.0574949	1.6696
Gorilla gorilla	1919453	Female	2016-04-04	0.0574949	1.76
Gorilla gorilla	14886	Female	1994-02-13	0.0574949	1.843
Gorilla gorilla	2895092	Female	2016-03-04	0.0574949	2.06
Gorilla gorilla	118522	Female	1995-02-04	0.0574949	2.11
Gorilla gorilla	3437169	Female	1986-09-06	0.0574949	2.22
Gorilla gorilla	4229797	Female	2014-09-06	0.0574949	2.35
Gorilla gorilla	1349147	Female	1982-12-28	0.0574949	2.375
Gorilla gorilla	3620996	Female	1987-01-30	0.0574949	2.382
Gorilla gorilla	1853569	Female	2019-05-26	0.0574949	2.4
Gorilla gorilla	2815676	Female	1984-03-12	0.0574949	2.555
Gorilla gorilla	883247	Female	1989-05-25	0.0574949	2.625
Gorilla gorilla	2784403	Female	2001-08-14	0.0574949	2.66
Gorilla gorilla	2365536	Female	1990-11-07	0.0574949	2.66
Gorilla gorilla	3873173	Female	2018-10-19	0.0574949	2.686
Gorilla gorilla	1879012	Female	2008-06-05	0.0574949	2.798
Gorilla gorilla	1232206	Female	2015-12-11	0.0574949	2.8
Gorilla gorilla	22192	Female	1981-09-26	0.0574949	2.83
Gorilla gorilla	3571571	Female	2003-09-06	0.0574949	2.836
Gorilla gorilla	2647302	Female	2005-04-29	0.0574949	2.863
Gorilla gorilla	1131867	Female	2013-08-07	0.0574949	2.88
Gorilla gorilla	3401236	Female	2000-12-28	0.0574949	2.899
Gorilla gorilla	2622999	Female	1996-03-04	0.0574949	2.9
Gorilla gorilla	1688055	Female	1989-12-29	0.0574949	2.9
Gorilla gorilla	546245	Female	1995-10-31	0.0602327	1.125
Gorilla gorilla	1700932	Female	1995-11-07	0.0602327	1.2664
Gorilla gorilla	2407947	Female	2019-07-11	0.0602327	1.4
Gorilla gorilla	351366	Female	1991-02-18	0.0602327	1.65
Gorilla gorilla	302714	Female	1999-04-12	0.0602327	1.7
Gorilla gorilla	1919453	Female	2016-04-05	0.0602327	1.78
Gorilla gorilla	14886	Female	1994-02-14	0.0602327	1.851
Gorilla gorilla	2895092	Female	2016-03-05	0.0602327	2.14
Gorilla gorilla	3437169	Female	1986-09-07	0.0602327	2.18
Gorilla gorilla	4229797	Female	2014-09-07	0.0602327	2.368
Gorilla gorilla	4229797	Female	2014-09-07	0.0602327	2.38
Gorilla gorilla	1853569	Female	2019-05-27	0.0602327	2.4
Gorilla gorilla	1349147	Female	1982-12-29	0.0602327	2.4
Gorilla gorilla	2858946	Female	1980-11-17	0.0602327	2.42388
Gorilla gorilla	3620996	Female	1987-01-31	0.0602327	2.523
Gorilla gorilla	2815676	Female	1984-03-13	0.0602327	2.585
Gorilla gorilla	2365536	Female	1990-11-08	0.0602327	2.63
Gorilla gorilla	883247	Female	1989-05-26	0.0602327	2.7
Gorilla gorilla	2784403	Female	2001-08-15	0.0602327	2.7
Gorilla gorilla	3873173	Female	2018-10-20	0.0602327	2.78
Gorilla gorilla	1879012	Female	2008-06-06	0.0602327	2.798
Gorilla gorilla	1232206	Female	2015-12-12	0.0602327	2.8
Gorilla gorilla	3571571	Female	2003-09-07	0.0602327	2.836
Gorilla gorilla	1131867	Female	2013-08-08	0.0602327	2.84
Gorilla gorilla	22192	Female	1981-09-27	0.0602327	2.88
Gorilla gorilla	2622999	Female	1996-03-05	0.0602327	2.9
Gorilla gorilla	3401236	Female	2000-12-29	0.0602327	3.004
Gorilla gorilla	2647302	Female	2005-04-30	0.0602327	3.09
Gorilla gorilla	1700932	Female	1995-11-08	0.0629706	1.2924
Gorilla gorilla	3680627	Female	2002-04-24	0.0629706	1.39
Gorilla gorilla	2407947	Female	2019-07-12	0.0629706	1.43
Gorilla gorilla	546245	Female	1995-11-01	0.0629706	1.44
Gorilla gorilla	351366	Female	1991-02-19	0.0629706	1.66
Gorilla gorilla	1919453	Female	2016-04-06	0.0629706	1.8
Gorilla gorilla	14886	Female	1994-02-15	0.0629706	1.851
Gorilla gorilla	2252342	Female	1997-01-23	0.0629706	2.05
Gorilla gorilla	510817	Female	1988-02-24	0.0629706	2.135
Gorilla gorilla	2895092	Female	2016-03-06	0.0629706	2.17
Gorilla gorilla	3437169	Female	1986-09-08	0.0629706	2.22
Gorilla gorilla	4229797	Female	2014-09-08	0.0629706	2.39
Gorilla gorilla	1853569	Female	2019-05-28	0.0629706	2.42
Gorilla gorilla	3620996	Female	1987-02-01	0.0629706	2.425
Gorilla gorilla	2858946	Female	1980-11-18	0.0629706	2.46641
Gorilla gorilla	1349147	Female	1982-12-30	0.0629706	2.475
Gorilla gorilla	883247	Female	1989-05-27	0.0629706	2.615
Gorilla gorilla	2815676	Female	1984-03-14	0.0629706	2.62
Gorilla gorilla	2365536	Female	1990-11-09	0.0629706	2.67
Gorilla gorilla	2784403	Female	2001-08-16	0.0629706	2.7
Gorilla gorilla	3303437	Female	1993-03-28	0.0629706	2.75
Gorilla gorilla	2731926	Female	2004-05-25	0.0629706	2.76
Gorilla gorilla	3873173	Female	2018-10-21	0.0629706	2.8
Gorilla gorilla	1232206	Female	2015-12-13	0.0629706	2.83
Gorilla gorilla	1131867	Female	2013-08-09	0.0629706	2.84
Gorilla gorilla	22192	Female	1981-09-28	0.0629706	2.84
Gorilla gorilla	3571571	Female	2003-09-08	0.0629706	2.881
Gorilla gorilla	1879012	Female	2008-06-07	0.0629706	2.936
Gorilla gorilla	2647302	Female	2005-05-01	0.0629706	3.04
Gorilla gorilla	1700932	Female	1995-11-09	0.0657084	1.3217
Gorilla gorilla	2407947	Female	2019-07-13	0.0657084	1.43
Gorilla gorilla	3680627	Female	2002-04-25	0.0657084	1.46
Gorilla gorilla	546245	Female	1995-11-02	0.0657084	1.47
Gorilla gorilla	351366	Female	1991-02-20	0.0657084	1.675
Gorilla gorilla	1919453	Female	2016-04-07	0.0657084	1.78
Gorilla gorilla	14886	Female	1994-02-16	0.0657084	1.872
Gorilla gorilla	2085748	Female	1991-03-15	0.0657084	2.04
Gorilla gorilla	510817	Female	1988-02-25	0.0657084	2.14
Gorilla gorilla	2895092	Female	2016-03-07	0.0657084	2.18
Gorilla gorilla	287566	Female	2006-03-16	0.0657084	2.2
Gorilla gorilla	3437169	Female	1986-09-09	0.0657084	2.255
Gorilla gorilla	4229797	Female	2014-09-09	0.0657084	2.39
Gorilla gorilla	3620996	Female	1987-02-02	0.0657084	2.467
Gorilla gorilla	1349147	Female	1982-12-31	0.0657084	2.475
Gorilla gorilla	2858946	Female	1980-11-19	0.0657084	2.49476
Gorilla gorilla	1853569	Female	2019-05-29	0.0657084	2.5
Gorilla gorilla	2815676	Female	1984-03-15	0.0657084	2.64
Gorilla gorilla	883247	Female	1989-05-28	0.0657084	2.66
Gorilla gorilla	2365536	Female	1990-11-10	0.0657084	2.68
Gorilla gorilla	2784403	Female	2001-08-17	0.0657084	2.8
Gorilla gorilla	1232206	Female	2015-12-14	0.0657084	2.86
Gorilla gorilla	22192	Female	1981-09-29	0.0657084	2.86
Gorilla gorilla	3571571	Female	2003-09-09	0.0657084	2.881
Gorilla gorilla	1131867	Female	2013-08-10	0.0657084	2.905
Gorilla gorilla	3873173	Female	2018-10-22	0.0657084	2.92
Gorilla gorilla	1879012	Female	2008-06-08	0.0657084	2.951
Gorilla gorilla	2647302	Female	2005-05-02	0.0657084	3.09
Gorilla gorilla	1700932	Female	1995-11-10	0.0684463	1.3465
Gorilla gorilla	3680627	Female	2002-04-26	0.0684463	1.47
Gorilla gorilla	2407947	Female	2019-07-14	0.0684463	1.47
Gorilla gorilla	546245	Female	1995-11-03	0.0684463	1.505
Gorilla gorilla	351366	Female	1991-02-21	0.0684463	1.73
Gorilla gorilla	1919453	Female	2016-04-08	0.0684463	1.84
Gorilla gorilla	14886	Female	1994-02-17	0.0684463	1.928
Gorilla gorilla	2895092	Female	2016-03-08	0.0684463	2.12
Gorilla gorilla	510817	Female	1988-02-26	0.0684463	2.155
Gorilla gorilla	3437169	Female	1986-09-10	0.0684463	2.23
Gorilla gorilla	3522140	Female	1989-12-05	0.0684463	2.42
Gorilla gorilla	1349147	Female	1983-01-01	0.0684463	2.46
Gorilla gorilla	3620996	Female	1987-02-03	0.0684463	2.481
Gorilla gorilla	1853569	Female	2019-05-30	0.0684463	2.52
Gorilla gorilla	2858946	Female	1980-11-20	0.0684463	2.52311
Gorilla gorilla	2815676	Female	1984-03-16	0.0684463	2.64
Gorilla gorilla	883247	Female	1989-05-29	0.0684463	2.72
Gorilla gorilla	2365536	Female	1990-11-11	0.0684463	2.76
Gorilla gorilla	2784403	Female	2001-08-18	0.0684463	2.8
Gorilla gorilla	3873173	Female	2018-10-23	0.0684463	2.87
Gorilla gorilla	1232206	Female	2015-12-15	0.0684463	2.88
Gorilla gorilla	22192	Female	1981-09-30	0.0684463	2.89
Gorilla gorilla	1131867	Female	2013-08-11	0.0684463	2.905
Gorilla gorilla	3571571	Female	2003-09-10	0.0684463	2.949
Gorilla gorilla	2622999	Female	1996-03-08	0.0684463	3
Gorilla gorilla	1879012	Female	2008-06-09	0.0684463	3.003
Gorilla gorilla	2647302	Female	2005-05-03	0.0684463	3.09
Gorilla gorilla	1171791	Female	2013-02-23	0.0684463	3.26
Gorilla gorilla	1700932	Female	1995-11-11	0.0711841	1.3646
Gorilla gorilla	2407947	Female	2019-07-15	0.0711841	1.44
Gorilla gorilla	546245	Female	1995-11-04	0.0711841	1.535
Gorilla gorilla	351366	Female	1991-02-22	0.0711841	1.745
Gorilla gorilla	1919453	Female	2016-04-09	0.0711841	1.84
Gorilla gorilla	14886	Female	1994-02-18	0.0711841	1.928
Gorilla gorilla	2252342	Female	1997-01-26	0.0711841	2.1
Gorilla gorilla	510817	Female	1988-02-27	0.0711841	2.175
Gorilla gorilla	2895092	Female	2016-03-09	0.0711841	2.2
Gorilla gorilla	3437169	Female	1986-09-11	0.0711841	2.29
Gorilla gorilla	4229797	Female	2014-09-11	0.0711841	2.4
Gorilla gorilla	1349147	Female	1983-01-02	0.0711841	2.46
Gorilla gorilla	1853569	Female	2019-05-31	0.0711841	2.46
Gorilla gorilla	3620996	Female	1987-02-04	0.0711841	2.524
Gorilla gorilla	3403179	Female	2021-02-24	0.0711841	2.57
Gorilla gorilla	883247	Female	1989-05-30	0.0711841	2.665
Gorilla gorilla	2365536	Female	1990-11-12	0.0711841	2.67
Gorilla gorilla	2815676	Female	1984-03-17	0.0711841	2.675
Gorilla gorilla	2784403	Female	2001-08-19	0.0711841	2.8
Gorilla gorilla	3259388	Female	2016-11-24	0.0711841	2.835
Gorilla gorilla	1232206	Female	2015-12-16	0.0711841	2.93
Gorilla gorilla	3873173	Female	2018-10-24	0.0711841	2.95
Gorilla gorilla	1131867	Female	2013-08-12	0.0711841	2.955
Gorilla gorilla	1879012	Female	2008-06-10	0.0711841	2.96
Gorilla gorilla	3571571	Female	2003-09-11	0.0711841	2.995
Gorilla gorilla	22192	Female	1981-10-01	0.0711841	3
Gorilla gorilla	2622999	Female	1996-03-09	0.0711841	3.1
Gorilla gorilla	2647302	Female	2005-05-04	0.0711841	3.13
Gorilla gorilla	2622999	Female	1996-03-09	0.0711841	3.17514
Gorilla gorilla	1171791	Female	2013-02-24	0.0711841	3.5
Gorilla gorilla	1700932	Female	1995-11-12	0.073922	1.362
Gorilla gorilla	2407947	Female	2019-07-16	0.073922	1.44
Gorilla gorilla	546245	Female	1995-11-05	0.073922	1.505
Gorilla gorilla	3680627	Female	2002-04-28	0.073922	1.56
Gorilla gorilla	2628631	Female	1998-09-09	0.073922	1.732
Gorilla gorilla	351366	Female	1991-02-23	0.073922	1.82
Gorilla gorilla	1919453	Female	2016-04-10	0.073922	1.86
Gorilla gorilla	14886	Female	1994-02-19	0.073922	1.928
Gorilla gorilla	510817	Female	1988-02-28	0.073922	2.175
Gorilla gorilla	2895092	Female	2016-03-10	0.073922	2.22
Gorilla gorilla	4229797	Female	2014-09-12	0.073922	2.41
Gorilla gorilla	3403179	Female	2021-02-25	0.073922	2.47
Gorilla gorilla	3437169	Female	1986-09-12	0.073922	2.49
Gorilla gorilla	2858946	Female	1980-11-22	0.073922	2.52311
Gorilla gorilla	3620996	Female	1987-02-05	0.073922	2.551
Gorilla gorilla	1853569	Female	2019-06-01	0.073922	2.56
Gorilla gorilla	698044	Female	2010-03-18	0.073922	2.6
Gorilla gorilla	883247	Female	1989-05-31	0.073922	2.68
Gorilla gorilla	2815676	Female	1984-03-18	0.073922	2.7
Gorilla gorilla	2365536	Female	1990-11-13	0.073922	2.71
Gorilla gorilla	1551271	Female	2015-05-30	0.073922	2.773
Gorilla gorilla	2784403	Female	2001-08-20	0.073922	2.9
Gorilla gorilla	22192	Female	1981-10-02	0.073922	2.915
Gorilla gorilla	3873173	Female	2018-10-25	0.073922	2.924
Gorilla gorilla	1232206	Female	2015-12-17	0.073922	2.945
Gorilla gorilla	1131867	Female	2013-08-13	0.073922	2.97
Gorilla gorilla	1879012	Female	2008-06-11	0.073922	2.988
Gorilla gorilla	3571571	Female	2003-09-12	0.073922	2.995
Gorilla gorilla	2647302	Female	2005-05-05	0.073922	3.008
Gorilla gorilla	1171791	Female	2013-02-25	0.073922	3.42
Gorilla gorilla	1700932	Female	1995-11-13	0.0766598	1.3836
Gorilla gorilla	2407947	Female	2019-07-17	0.0766598	1.49
Gorilla gorilla	546245	Female	1995-11-06	0.0766598	1.57
Gorilla gorilla	351366	Female	1991-02-24	0.0766598	1.75
Gorilla gorilla	1773935	Female	1997-03-06	0.0766598	1.7963
Gorilla gorilla	3209239	Female	2014-04-16	0.0766598	1.8
Gorilla gorilla	2628631	Female	1998-09-10	0.0766598	1.852
Gorilla gorilla	1919453	Female	2016-04-11	0.0766598	1.86
Gorilla gorilla	14886	Female	1994-02-20	0.0766598	1.928
Gorilla gorilla	2252342	Female	1997-01-28	0.0766598	2.15
Gorilla gorilla	118522	Female	1995-02-11	0.0766598	2.16
Gorilla gorilla	510817	Female	1988-02-29	0.0766598	2.205
Gorilla gorilla	2895092	Female	2016-03-11	0.0766598	2.24
Gorilla gorilla	4229797	Female	2014-09-13	0.0766598	2.446
Gorilla gorilla	1349147	Female	1983-01-04	0.0766598	2.47
Gorilla gorilla	3403179	Female	2021-02-26	0.0766598	2.56
Gorilla gorilla	3620996	Female	1987-02-06	0.0766598	2.578
Gorilla gorilla	1853569	Female	2019-06-02	0.0766598	2.58
Gorilla gorilla	3437169	Female	1986-09-13	0.0766598	2.645
Gorilla gorilla	2815676	Female	1984-03-19	0.0766598	2.685
Gorilla gorilla	883247	Female	1989-06-01	0.0766598	2.76
Gorilla gorilla	1551271	Female	2015-05-31	0.0766598	2.773
Gorilla gorilla	2365536	Female	1990-11-14	0.0766598	2.85
Gorilla gorilla	22192	Female	1981-10-03	0.0766598	2.9
Gorilla gorilla	1232206	Female	2015-12-18	0.0766598	2.985
Gorilla gorilla	3873173	Female	2018-10-26	0.0766598	3.004
Gorilla gorilla	1131867	Female	2013-08-14	0.0766598	3.005
Gorilla gorilla	1879012	Female	2008-06-12	0.0766598	3.03
Gorilla gorilla	3571571	Female	2003-09-13	0.0766598	3.04
Gorilla gorilla	2622999	Female	1996-03-11	0.0766598	3.1
Gorilla gorilla	1171791	Female	2013-02-26	0.0766598	3.38
Gorilla gorilla	1700932	Female	1995-11-14	0.0793977	1.4165
Gorilla gorilla	2407947	Female	2019-07-18	0.0793977	1.49
Gorilla gorilla	546245	Female	1995-11-07	0.0793977	1.55
Gorilla gorilla	2628631	Female	1998-09-11	0.0793977	1.722
Gorilla gorilla	351366	Female	1991-02-25	0.0793977	1.84
Gorilla gorilla	1919453	Female	2016-04-12	0.0793977	1.88
Gorilla gorilla	14886	Female	1994-02-21	0.0793977	1.956
Gorilla gorilla	2252342	Female	1997-01-29	0.0793977	2.2
Gorilla gorilla	510817	Female	1988-03-01	0.0793977	2.24
Gorilla gorilla	2895092	Female	2016-03-12	0.0793977	2.24
Gorilla gorilla	3437169	Female	1986-09-14	0.0793977	2.4
Gorilla gorilla	1349147	Female	1983-01-05	0.0793977	2.48
Gorilla gorilla	4229797	Female	2014-09-14	0.0793977	2.5
Gorilla gorilla	3403179	Female	2021-02-27	0.0793977	2.54
Gorilla gorilla	2858946	Female	1980-11-24	0.0793977	2.55145
Gorilla gorilla	3620996	Female	1987-02-07	0.0793977	2.637
Gorilla gorilla	2815676	Female	1984-03-20	0.0793977	2.72
Gorilla gorilla	883247	Female	1989-06-02	0.0793977	2.72
Gorilla gorilla	2365536	Female	1990-11-15	0.0793977	2.87
Gorilla gorilla	22192	Female	1981-10-04	0.0793977	2.945
Gorilla gorilla	1131867	Female	2013-08-15	0.0793977	2.97
Gorilla gorilla	1232206	Female	2015-12-19	0.0793977	3
Gorilla gorilla	2784403	Female	2001-08-22	0.0793977	3
Gorilla gorilla	1879012	Female	2008-06-13	0.0793977	3.033
Gorilla gorilla	3873173	Female	2018-10-27	0.0793977	3.044
Gorilla gorilla	3571571	Female	2003-09-14	0.0793977	3.085
Gorilla gorilla	2622999	Female	1996-03-12	0.0793977	3.1
Gorilla gorilla	2647302	Female	2005-05-07	0.0793977	3.122
Gorilla gorilla	1171791	Female	2013-02-27	0.0793977	3.38
Gorilla gorilla	3620996	Female	1987-02-08	0.0821355	1.196
Gorilla gorilla	1700932	Female	1995-11-15	0.0821355	1.4408
Gorilla gorilla	3680627	Female	2002-05-01	0.0821355	1.46
Gorilla gorilla	2407947	Female	2019-07-19	0.0821355	1.49
Gorilla gorilla	546245	Female	1995-11-08	0.0821355	1.55
Gorilla gorilla	351366	Female	1991-02-26	0.0821355	1.825
Gorilla gorilla	1919453	Female	2016-04-13	0.0821355	1.9
Gorilla gorilla	14886	Female	1994-02-22	0.0821355	1.956
Gorilla gorilla	510817	Female	1988-03-02	0.0821355	2.2
Gorilla gorilla	3556601	Female	2001-11-19	0.0821355	2.2
Gorilla gorilla	3556601	Female	2001-11-19	0.0821355	2.22
Gorilla gorilla	2895092	Female	2016-03-13	0.0821355	2.28
Gorilla gorilla	3437169	Female	1986-09-15	0.0821355	2.425
Gorilla gorilla	1349147	Female	1983-01-06	0.0821355	2.51
Gorilla gorilla	3403179	Female	2021-02-28	0.0821355	2.53
Gorilla gorilla	4229797	Female	2014-09-15	0.0821355	2.54
Gorilla gorilla	2858946	Female	1980-11-25	0.0821355	2.5798
Gorilla gorilla	1853569	Female	2019-06-04	0.0821355	2.7
Gorilla gorilla	2815676	Female	1984-03-21	0.0821355	2.745
Gorilla gorilla	883247	Female	1989-06-03	0.0821355	2.75
Gorilla gorilla	2365536	Female	1990-11-16	0.0821355	2.81
Gorilla gorilla	22192	Female	1981-10-05	0.0821355	2.91
Gorilla gorilla	2784403	Female	2001-08-23	0.0821355	3
Gorilla gorilla	1131867	Female	2013-08-16	0.0821355	3
Gorilla gorilla	1879012	Female	2008-06-14	0.0821355	3.062
Gorilla gorilla	1232206	Female	2015-12-20	0.0821355	3.08
Gorilla gorilla	3873173	Female	2018-10-28	0.0821355	3.09
Gorilla gorilla	3571571	Female	2003-09-15	0.0821355	3.131
Gorilla gorilla	2647302	Female	2005-05-08	0.0821355	3.176
Gorilla gorilla	1171791	Female	2013-02-28	0.0821355	3.39
Gorilla gorilla	3680627	Female	2002-05-02	0.0848734	1.36
Gorilla gorilla	1700932	Female	1995-11-16	0.0848734	1.48
Gorilla gorilla	2407947	Female	2019-07-20	0.0848734	1.53
Gorilla gorilla	546245	Female	1995-11-09	0.0848734	1.62
Gorilla gorilla	2628631	Female	1998-09-13	0.0848734	1.722
Gorilla gorilla	351366	Female	1991-02-27	0.0848734	1.85
Gorilla gorilla	1919453	Female	2016-04-14	0.0848734	1.92
Gorilla gorilla	14886	Female	1994-02-23	0.0848734	1.985
Gorilla gorilla	2252342	Female	1997-01-31	0.0848734	2.2
Gorilla gorilla	510817	Female	1988-03-03	0.0848734	2.215
Gorilla gorilla	2895092	Female	2016-03-14	0.0848734	2.27
Gorilla gorilla	2252342	Female	1997-01-31	0.0848734	2.35
Gorilla gorilla	4308602	Female	1994-01-21	0.0848734	2.38
Gorilla gorilla	287566	Female	2006-03-23	0.0848734	2.39
Gorilla gorilla	3437169	Female	1986-09-16	0.0848734	2.455
Gorilla gorilla	1349147	Female	1983-01-07	0.0848734	2.515
Gorilla gorilla	3403179	Female	2021-03-01	0.0848734	2.53
Gorilla gorilla	4229797	Female	2014-09-16	0.0848734	2.54
Gorilla gorilla	2858946	Female	1980-11-26	0.0848734	2.5798
Gorilla gorilla	3620996	Female	1987-02-09	0.0848734	2.664
Gorilla gorilla	1853569	Female	2019-06-05	0.0848734	2.74
Gorilla gorilla	883247	Female	1989-06-04	0.0848734	2.76
Gorilla gorilla	2815676	Female	1984-03-22	0.0848734	2.765
Gorilla gorilla	2365536	Female	1990-11-17	0.0848734	2.8
Gorilla gorilla	3303437	Female	1993-04-05	0.0848734	2.85
Gorilla gorilla	22192	Female	1981-10-06	0.0848734	2.89
Gorilla gorilla	1131867	Female	2013-08-17	0.0848734	3.05
Gorilla gorilla	1879012	Female	2008-06-15	0.0848734	3.082
Gorilla gorilla	2622999	Female	1996-03-14	0.0848734	3.1
Gorilla gorilla	1232206	Female	2015-12-21	0.0848734	3.1
Gorilla gorilla	3873173	Female	2018-10-29	0.0848734	3.12
Gorilla gorilla	3571571	Female	2003-09-16	0.0848734	3.131
Gorilla gorilla	2647302	Female	2005-05-09	0.0848734	3.176
Gorilla gorilla	1171791	Female	2013-03-01	0.0848734	3.4
Gorilla gorilla	1700932	Female	1995-11-17	0.0876112	1.5255
Gorilla gorilla	2407947	Female	2019-07-21	0.0876112	1.53
Gorilla gorilla	546245	Female	1995-11-10	0.0876112	1.6
Gorilla gorilla	351366	Female	1991-02-28	0.0876112	1.835
Gorilla gorilla	1919453	Female	2016-04-15	0.0876112	1.96
Gorilla gorilla	14886	Female	1994-02-24	0.0876112	2.042
Gorilla gorilla	2252342	Female	1997-02-01	0.0876112	2.25
Gorilla gorilla	2895092	Female	2016-03-15	0.0876112	2.29
Gorilla gorilla	510817	Female	1988-03-04	0.0876112	2.32
Gorilla gorilla	3437169	Female	1986-09-17	0.0876112	2.5
Gorilla gorilla	4229797	Female	2014-09-17	0.0876112	2.58
Gorilla gorilla	1349147	Female	1983-01-08	0.0876112	2.59
Gorilla gorilla	3403179	Female	2021-03-02	0.0876112	2.62
Gorilla gorilla	2858946	Female	1980-11-27	0.0876112	2.6365
Gorilla gorilla	3620996	Female	1987-02-10	0.0876112	2.708
Gorilla gorilla	2815676	Female	1984-03-23	0.0876112	2.72
Gorilla gorilla	883247	Female	1989-06-05	0.0876112	2.72
Gorilla gorilla	1853569	Female	2019-06-06	0.0876112	2.78
Gorilla gorilla	2365536	Female	1990-11-18	0.0876112	2.8
Gorilla gorilla	2784403	Female	2001-08-25	0.0876112	2.9
Gorilla gorilla	22192	Female	1981-10-07	0.0876112	2.91
Gorilla gorilla	1232206	Female	2015-12-22	0.0876112	3.05
Gorilla gorilla	1131867	Female	2013-08-18	0.0876112	3.06
Gorilla gorilla	1879012	Female	2008-06-16	0.0876112	3.122
Gorilla gorilla	3571571	Female	2003-09-17	0.0876112	3.131
Gorilla gorilla	3873173	Female	2018-10-30	0.0876112	3.136
Gorilla gorilla	2622999	Female	1996-03-15	0.0876112	3.2
Gorilla gorilla	2647302	Female	2005-05-10	0.0876112	3.203
Gorilla gorilla	2622999	Female	1996-03-15	0.0876112	3.26586
Gorilla gorilla	1171791	Female	2013-03-02	0.0876112	3.35
Gorilla gorilla	3680627	Female	2002-05-04	0.0903491	1.5
Gorilla gorilla	1700932	Female	1995-11-18	0.0903491	1.5009
Gorilla gorilla	2407947	Female	2019-07-22	0.0903491	1.57
Gorilla gorilla	546245	Female	1995-11-11	0.0903491	1.63
Gorilla gorilla	351366	Female	1991-03-01	0.0903491	1.89
Gorilla gorilla	1919453	Female	2016-04-16	0.0903491	1.98
Gorilla gorilla	14886	Female	1994-02-25	0.0903491	2.042
Gorilla gorilla	510817	Female	1988-03-05	0.0903491	2.15
Gorilla gorilla	2895092	Female	2016-03-16	0.0903491	2.3
Gorilla gorilla	2252342	Female	1997-02-02	0.0903491	2.3
Gorilla gorilla	2390829	Female	2008-03-10	0.0903491	2.49
Gorilla gorilla	3437169	Female	1986-09-18	0.0903491	2.51
Gorilla gorilla	1349147	Female	1983-01-09	0.0903491	2.565
Gorilla gorilla	3403179	Female	2021-03-03	0.0903491	2.57
Gorilla gorilla	4229797	Female	2014-09-18	0.0903491	2.642
Gorilla gorilla	883247	Female	1989-06-06	0.0903491	2.75
Gorilla gorilla	1853569	Female	2019-06-07	0.0903491	2.76
Gorilla gorilla	2815676	Female	1984-03-24	0.0903491	2.785
Gorilla gorilla	2365536	Female	1990-11-19	0.0903491	2.845
Gorilla gorilla	22192	Female	1981-10-08	0.0903491	2.91
Gorilla gorilla	1131867	Female	2013-08-19	0.0903491	3.06
Gorilla gorilla	1879012	Female	2008-06-17	0.0903491	3.079
Gorilla gorilla	2784403	Female	2001-08-26	0.0903491	3.1
Gorilla gorilla	1232206	Female	2015-12-23	0.0903491	3.12
Gorilla gorilla	3259388	Female	2016-12-01	0.0903491	3.15
Gorilla gorilla	3873173	Female	2018-10-31	0.0903491	3.24
Gorilla gorilla	2647302	Female	2005-05-11	0.0903491	3.289
Gorilla gorilla	2622999	Female	1996-03-16	0.0903491	3.3
Gorilla gorilla	1171791	Female	2013-03-03	0.0903491	3.48
Gorilla gorilla	1700932	Female	1995-11-19	0.0930869	1.5344
Gorilla gorilla	2407947	Female	2019-07-23	0.0930869	1.57
Gorilla gorilla	546245	Female	1995-11-12	0.0930869	1.635
Gorilla gorilla	351366	Female	1991-03-02	0.0930869	1.92
Gorilla gorilla	1919453	Female	2016-04-17	0.0930869	1.96
Gorilla gorilla	14886	Female	1994-02-26	0.0930869	2.042
Gorilla gorilla	2895092	Female	2016-03-17	0.0930869	2.25
Gorilla gorilla	510817	Female	1988-03-06	0.0930869	2.285
Gorilla gorilla	2252342	Female	1997-02-03	0.0930869	2.4
Gorilla gorilla	3437169	Female	1986-09-19	0.0930869	2.555
Gorilla gorilla	4229797	Female	2014-09-19	0.0930869	2.58
Gorilla gorilla	1349147	Female	1983-01-10	0.0930869	2.58
Gorilla gorilla	3403179	Female	2021-03-04	0.0930869	2.63
Gorilla gorilla	883247	Female	1989-06-07	0.0930869	2.75
Gorilla gorilla	1853569	Female	2019-06-08	0.0930869	2.78
Gorilla gorilla	2815676	Female	1984-03-25	0.0930869	2.8
Gorilla gorilla	2365536	Female	1990-11-20	0.0930869	2.825
Gorilla gorilla	22192	Female	1981-10-09	0.0930869	2.96
Gorilla gorilla	3620996	Female	1987-02-12	0.0930869	3.004
Gorilla gorilla	2784403	Female	2001-08-27	0.0930869	3.1
Gorilla gorilla	1879012	Female	2008-06-18	0.0930869	3.101
Gorilla gorilla	3571571	Female	2003-09-19	0.0930869	3.176
Gorilla gorilla	1232206	Female	2015-12-24	0.0930869	3.185
Gorilla gorilla	3873173	Female	2018-11-01	0.0930869	3.2
Gorilla gorilla	2647302	Female	2005-05-12	0.0930869	3.235
Gorilla gorilla	2622999	Female	1996-03-17	0.0930869	3.3
Gorilla gorilla	3873173	Female	2018-11-01	0.0930869	3.33
Gorilla gorilla	1131867	Female	2013-08-20	0.0930869	3.6
Gorilla gorilla	1171791	Female	2013-03-04	0.0930869	3.61
Gorilla gorilla	1700932	Female	1995-11-20	0.0958248	1.5415
Gorilla gorilla	2407947	Female	2019-07-24	0.0958248	1.61
Gorilla gorilla	546245	Female	1995-11-13	0.0958248	1.63
Gorilla gorilla	1919453	Female	2016-04-18	0.0958248	1.98
Gorilla gorilla	351366	Female	1991-03-03	0.0958248	2.02
Gorilla gorilla	14886	Female	1994-02-27	0.0958248	2.07
Gorilla gorilla	2895092	Female	2016-03-18	0.0958248	2.21
Gorilla gorilla	118522	Female	1995-02-18	0.0958248	2.3
Gorilla gorilla	510817	Female	1988-03-07	0.0958248	2.32
Gorilla gorilla	2252342	Female	1997-02-04	0.0958248	2.35
Gorilla gorilla	1349147	Female	1983-01-11	0.0958248	2.5
Gorilla gorilla	3437169	Female	1986-09-20	0.0958248	2.56
Gorilla gorilla	3403179	Female	2021-03-05	0.0958248	2.58
Gorilla gorilla	2858946	Female	1980-11-30	0.0958248	2.66485
Gorilla gorilla	4229797	Female	2014-09-20	0.0958248	2.67
Gorilla gorilla	3620996	Female	1987-02-13	0.0958248	2.777
Gorilla gorilla	883247	Female	1989-06-08	0.0958248	2.78
Gorilla gorilla	1853569	Female	2019-06-09	0.0958248	2.78
Gorilla gorilla	2365536	Female	1990-11-21	0.0958248	2.815
Gorilla gorilla	2815676	Female	1984-03-26	0.0958248	2.89
Gorilla gorilla	1471914	Female	1993-01-19	0.0958248	2.95
Gorilla gorilla	22192	Female	1981-10-10	0.0958248	2.955
Gorilla gorilla	2022727	Female	2010-12-08	0.0958248	3
Gorilla gorilla	1879012	Female	2008-06-19	0.0958248	3.097
Gorilla gorilla	1131867	Female	2013-08-21	0.0958248	3.145
Gorilla gorilla	2784403	Female	2001-08-28	0.0958248	3.2
Gorilla gorilla	1232206	Female	2015-12-25	0.0958248	3.22
Gorilla gorilla	2622999	Female	1996-03-18	0.0958248	3.3
Gorilla gorilla	3873173	Female	2018-11-02	0.0958248	3.34
Gorilla gorilla	1171791	Female	2013-03-05	0.0958248	3.56
Gorilla gorilla	1700932	Female	1995-11-21	0.0985626	1.5573
Gorilla gorilla	546245	Female	1995-11-14	0.0985626	1.66
Gorilla gorilla	2407947	Female	2019-07-25	0.0985626	1.66
Gorilla gorilla	351366	Female	1991-03-04	0.0985626	1.935
Gorilla gorilla	302714	Female	1999-04-26	0.0985626	2
Gorilla gorilla	1919453	Female	2016-04-19	0.0985626	2.02
Gorilla gorilla	14886	Female	1994-02-28	0.0985626	2.098
Gorilla gorilla	2895092	Female	2016-03-19	0.0985626	2.2
Gorilla gorilla	510817	Female	1988-03-08	0.0985626	2.345
Gorilla gorilla	1349147	Female	1983-01-12	0.0985626	2.53
Gorilla gorilla	4092825	Female	1998-08-05	0.0985626	2.57187
Gorilla gorilla	3437169	Female	1986-09-21	0.0985626	2.575
Gorilla gorilla	3403179	Female	2021-03-06	0.0985626	2.62
Gorilla gorilla	2858946	Female	1980-12-01	0.0985626	2.67903
Gorilla gorilla	4229797	Female	2014-09-21	0.0985626	2.68
Gorilla gorilla	3620996	Female	1987-02-14	0.0985626	2.777
Gorilla gorilla	883247	Female	1989-06-09	0.0985626	2.78
Gorilla gorilla	1853569	Female	2019-06-10	0.0985626	2.82
Gorilla gorilla	2365536	Female	1990-11-22	0.0985626	2.86
Gorilla gorilla	2815676	Female	1984-03-27	0.0985626	2.87
Gorilla gorilla	22192	Female	1981-10-11	0.0985626	3.025
Gorilla gorilla	1131867	Female	2013-08-22	0.0985626	3.135
Gorilla gorilla	1879012	Female	2008-06-20	0.0985626	3.148
Gorilla gorilla	3571571	Female	2003-09-21	0.0985626	3.221
Gorilla gorilla	1232206	Female	2015-12-26	0.0985626	3.26
Gorilla gorilla	2647302	Female	2005-05-14	0.0985626	3.262
Gorilla gorilla	2622999	Female	1996-03-19	0.0985626	3.3
Gorilla gorilla	2784403	Female	2001-08-29	0.0985626	3.3
Gorilla gorilla	3873173	Female	2018-11-03	0.0985626	3.32
Gorilla gorilla	2622999	Female	1996-03-19	0.0985626	3.35658
Gorilla gorilla	1171791	Female	2013-03-06	0.0985626	3.63
Gorilla gorilla	546245	Female	1995-11-15	0.1013	1.525
Gorilla gorilla	1700932	Female	1995-11-22	0.1013	1.5774
Gorilla gorilla	2407947	Female	2019-07-26	0.1013	1.7
Gorilla gorilla	3680627	Female	2002-05-08	0.1013	1.72
Gorilla gorilla	351366	Female	1991-03-05	0.1013	1.975
Gorilla gorilla	1919453	Female	2016-04-20	0.1013	2.02
Gorilla gorilla	14886	Female	1994-03-01	0.1013	2.098
Gorilla gorilla	2895092	Female	2016-03-20	0.1013	2.28
Gorilla gorilla	2252342	Female	1997-02-06	0.1013	2.4
Gorilla gorilla	510817	Female	1988-03-09	0.1013	2.425
Gorilla gorilla	1349147	Female	1983-01-13	0.1013	2.55
Gorilla gorilla	3437169	Female	1986-09-22	0.1013	2.59
Gorilla gorilla	3403179	Female	2021-03-07	0.1013	2.635
Gorilla gorilla	2858946	Female	1980-12-02	0.1013	2.70738
Gorilla gorilla	3620996	Female	1987-02-15	0.1013	2.804
Gorilla gorilla	883247	Female	1989-06-10	0.1013	2.82
Gorilla gorilla	2815676	Female	1984-03-28	0.1013	2.835
Gorilla gorilla	2365536	Female	1990-11-23	0.1013	2.85
Gorilla gorilla	1853569	Female	2019-06-11	0.1013	2.88
Gorilla gorilla	4229797	Female	2014-09-22	0.1013	2.92
Gorilla gorilla	1471914	Female	1993-01-21	0.1013	2.95
Gorilla gorilla	22192	Female	1981-10-12	0.1013	3.025
Gorilla gorilla	1131867	Female	2013-08-23	0.1013	3.115
Gorilla gorilla	2784403	Female	2001-08-30	0.1013	3.2
Gorilla gorilla	2622999	Female	1996-03-20	0.1013	3.2
Gorilla gorilla	1879012	Female	2008-06-21	0.1013	3.208
Gorilla gorilla	1232206	Female	2015-12-27	0.1013	3.22
Gorilla gorilla	3873173	Female	2018-11-04	0.1013	3.32
Gorilla gorilla	2647302	Female	2005-05-15	0.1013	3.376
Gorilla gorilla	1171791	Female	2013-03-07	0.1013	3.7
Gorilla gorilla	546245	Female	1995-11-16	0.104038	1.51
Gorilla gorilla	1700932	Female	1995-11-23	0.104038	1.5782
Gorilla gorilla	2407947	Female	2019-07-27	0.104038	1.7
Gorilla gorilla	351366	Female	1991-03-06	0.104038	1.975
Gorilla gorilla	1919453	Female	2016-04-21	0.104038	2.04
Gorilla gorilla	14886	Female	1994-03-02	0.104038	2.127
Gorilla gorilla	2895092	Female	2016-03-21	0.104038	2.3
Gorilla gorilla	510817	Female	1988-03-10	0.104038	2.405
Gorilla gorilla	2252342	Female	1997-02-07	0.104038	2.45
Gorilla gorilla	287566	Female	2006-03-30	0.104038	2.5
Gorilla gorilla	1349147	Female	1983-01-14	0.104038	2.55
Gorilla gorilla	3437169	Female	1986-09-23	0.104038	2.64
Gorilla gorilla	2563125	Female	1980-11-08	0.104038	2.69434
Gorilla gorilla	3403179	Female	2021-03-08	0.104038	2.72
Gorilla gorilla	2858946	Female	1980-12-03	0.104038	2.72155
Gorilla gorilla	883247	Female	1989-06-11	0.104038	2.825
Gorilla gorilla	1853569	Female	2019-06-12	0.104038	2.84
Gorilla gorilla	4229797	Female	2014-09-23	0.104038	2.85
Gorilla gorilla	2365536	Female	1990-11-24	0.104038	2.875
Gorilla gorilla	2815676	Female	1984-03-29	0.104038	2.875
Gorilla gorilla	3620996	Female	1987-02-16	0.104038	2.917
Gorilla gorilla	22192	Female	1981-10-13	0.104038	3.025
Gorilla gorilla	1471914	Female	1993-01-22	0.104038	3.15
Gorilla gorilla	1131867	Female	2013-08-24	0.104038	3.165
Gorilla gorilla	1879012	Female	2008-06-22	0.104038	3.225
Gorilla gorilla	2647302	Female	2005-05-16	0.104038	3.289
Gorilla gorilla	3571571	Female	2003-09-23	0.104038	3.289
Gorilla gorilla	2784403	Female	2001-08-31	0.104038	3.3
Gorilla gorilla	2622999	Female	1996-03-21	0.104038	3.3
Gorilla gorilla	1232206	Female	2015-12-28	0.104038	3.33
Gorilla gorilla	3873173	Female	2018-11-05	0.104038	3.4
Gorilla gorilla	1171791	Female	2013-03-08	0.104038	3.98
Gorilla gorilla	546245	Female	1995-11-17	0.106776	1.45
Gorilla gorilla	1700932	Female	1995-11-24	0.106776	1.5905
Gorilla gorilla	2407947	Female	2019-07-28	0.106776	1.73
Gorilla gorilla	3680627	Female	2002-05-10	0.106776	1.82
Gorilla gorilla	351366	Female	1991-03-07	0.106776	2.015
Gorilla gorilla	14886	Female	1994-03-03	0.106776	2.155
Gorilla gorilla	521000	Female	1992-11-13	0.106776	2.26796
Gorilla gorilla	2895092	Female	2016-03-22	0.106776	2.32
Gorilla gorilla	510817	Female	1988-03-11	0.106776	2.41
Gorilla gorilla	2252342	Female	1997-02-08	0.106776	2.55
Gorilla gorilla	1349147	Female	1983-01-15	0.106776	2.585
Gorilla gorilla	3437169	Female	1986-09-24	0.106776	2.665
Gorilla gorilla	3403179	Female	2021-03-09	0.106776	2.75
Gorilla gorilla	1853569	Female	2019-06-13	0.106776	2.84
Gorilla gorilla	4229797	Female	2014-09-24	0.106776	2.84
Gorilla gorilla	883247	Female	1989-06-12	0.106776	2.845
Gorilla gorilla	2815676	Female	1984-03-30	0.106776	2.875
Gorilla gorilla	2365536	Female	1990-11-25	0.106776	2.92
Gorilla gorilla	22192	Female	1981-10-14	0.106776	3.1
Gorilla gorilla	2622999	Female	1996-03-22	0.106776	3.2
Gorilla gorilla	1232206	Female	2015-12-29	0.106776	3.255
Gorilla gorilla	1879012	Female	2008-06-23	0.106776	3.285
Gorilla gorilla	2784403	Female	2001-09-01	0.106776	3.3
Gorilla gorilla	3571571	Female	2003-09-24	0.106776	3.312
Gorilla gorilla	2647302	Female	2005-05-17	0.106776	3.348
Gorilla gorilla	3873173	Female	2018-11-06	0.106776	3.396
Gorilla gorilla	777293	Female	1996-02-25	0.106776	3.629
Gorilla gorilla	1171791	Female	2013-03-09	0.106776	3.73
Gorilla gorilla	546245	Female	1995-11-18	0.109514	1.56
Gorilla gorilla	1700932	Female	1995-11-25	0.109514	1.6041
Gorilla gorilla	2407947	Female	2019-07-29	0.109514	1.73
Gorilla gorilla	351366	Female	1991-03-08	0.109514	2.01
Gorilla gorilla	1919453	Female	2016-04-23	0.109514	2.06
Gorilla gorilla	14886	Female	1994-03-04	0.109514	2.183
Gorilla gorilla	2895092	Female	2016-03-23	0.109514	2.33
Gorilla gorilla	2252342	Female	1997-02-09	0.109514	2.4
Gorilla gorilla	510817	Female	1988-03-12	0.109514	2.42
Gorilla gorilla	1349147	Female	1983-01-16	0.109514	2.585
Gorilla gorilla	3437169	Female	1986-09-25	0.109514	2.65
Gorilla gorilla	3403179	Female	2021-03-10	0.109514	2.76
Gorilla gorilla	2858946	Female	1980-12-05	0.109514	2.77825
Gorilla gorilla	4229797	Female	2014-09-25	0.109514	2.85
Gorilla gorilla	883247	Female	1989-06-13	0.109514	2.85
Gorilla gorilla	2815676	Female	1984-03-31	0.109514	2.875
Gorilla gorilla	1853569	Female	2019-06-14	0.109514	2.88
Gorilla gorilla	3620996	Female	1987-02-18	0.109514	2.917
Gorilla gorilla	1471914	Female	1993-01-24	0.109514	2.948
Gorilla gorilla	2365536	Female	1990-11-26	0.109514	2.965
Gorilla gorilla	22192	Female	1981-10-15	0.109514	3.11
Gorilla gorilla	3571571	Female	2003-09-25	0.109514	3.267
Gorilla gorilla	1879012	Female	2008-06-24	0.109514	3.268
Gorilla gorilla	1232206	Female	2015-12-30	0.109514	3.28
Gorilla gorilla	2784403	Female	2001-09-02	0.109514	3.3
Gorilla gorilla	2622999	Female	1996-03-23	0.109514	3.3
Gorilla gorilla	2647302	Female	2005-05-18	0.109514	3.403
Gorilla gorilla	3259388	Female	2016-12-08	0.109514	3.415
Gorilla gorilla	3873173	Female	2018-11-07	0.109514	3.51
Gorilla gorilla	1171791	Female	2013-03-10	0.109514	3.75
Gorilla gorilla	1700932	Female	1995-11-26	0.112252	1.6406
Gorilla gorilla	546245	Female	1995-11-19	0.112252	1.645
Gorilla gorilla	2407947	Female	2019-07-30	0.112252	1.77
Gorilla gorilla	1919453	Female	2016-04-24	0.112252	2.04
Gorilla gorilla	351366	Female	1991-03-09	0.112252	2.08
Gorilla gorilla	14886	Female	1994-03-05	0.112252	2.212
Gorilla gorilla	2895092	Female	2016-03-24	0.112252	2.36
Gorilla gorilla	510817	Female	1988-03-13	0.112252	2.4
Gorilla gorilla	2252342	Female	1997-02-10	0.112252	2.5
Gorilla gorilla	1349147	Female	1983-01-17	0.112252	2.59
Gorilla gorilla	3437169	Female	1986-09-26	0.112252	2.64
Gorilla gorilla	3403179	Female	2021-03-11	0.112252	2.75
Gorilla gorilla	4229797	Female	2014-09-26	0.112252	2.84
Gorilla gorilla	883247	Female	1989-06-14	0.112252	2.85
Gorilla gorilla	3620996	Female	1987-02-19	0.112252	2.917
Gorilla gorilla	2815676	Female	1984-04-01	0.112252	2.94
Gorilla gorilla	1853569	Female	2019-06-15	0.112252	2.94
Gorilla gorilla	2365536	Female	1990-11-27	0.112252	2.975
Gorilla gorilla	1471914	Female	1993-01-25	0.112252	3.039
Gorilla gorilla	22192	Female	1981-10-16	0.112252	3.11
Gorilla gorilla	2622999	Female	1996-03-24	0.112252	3.2
Gorilla gorilla	3571571	Female	2003-09-26	0.112252	3.312
Gorilla gorilla	1232206	Female	2015-12-31	0.112252	3.325
Gorilla gorilla	2647302	Female	2005-05-19	0.112252	3.348
Gorilla gorilla	1879012	Female	2008-06-25	0.112252	3.35
Gorilla gorilla	1879012	Female	2008-06-25	0.112252	3.362
Gorilla gorilla	4044570	Female	2001-06-22	0.112252	3.42
Gorilla gorilla	3873173	Female	2018-11-08	0.112252	3.458
Gorilla gorilla	1171791	Female	2013-03-11	0.112252	3.77
Gorilla gorilla	546245	Female	1995-11-20	0.11499	1.59
Gorilla gorilla	1700932	Female	1995-11-27	0.11499	1.6564
Gorilla gorilla	2407947	Female	2019-07-31	0.11499	1.77
Gorilla gorilla	1919453	Female	2016-04-25	0.11499	2.04
Gorilla gorilla	351366	Female	1991-03-10	0.11499	2.05
Gorilla gorilla	14886	Female	1994-03-06	0.11499	2.183
Gorilla gorilla	2895092	Female	2016-03-25	0.11499	2.36
Gorilla gorilla	510817	Female	1988-03-14	0.11499	2.395
Gorilla gorilla	118522	Female	1995-02-25	0.11499	2.4
Gorilla gorilla	2252342	Female	1997-02-11	0.11499	2.5
Gorilla gorilla	3437169	Female	1986-09-27	0.11499	2.61
Gorilla gorilla	1349147	Female	1983-01-18	0.11499	2.63
Gorilla gorilla	3403179	Female	2021-03-12	0.11499	2.82
Gorilla gorilla	2858946	Female	1980-12-07	0.11499	2.83495
Gorilla gorilla	883247	Female	1989-06-15	0.11499	2.87
Gorilla gorilla	1853569	Female	2019-06-16	0.11499	2.9
Gorilla gorilla	4229797	Female	2014-09-27	0.11499	2.91
Gorilla gorilla	3620996	Female	1987-02-20	0.11499	2.949
Gorilla gorilla	2365536	Female	1990-11-28	0.11499	2.98
Gorilla gorilla	2815676	Female	1984-04-02	0.11499	2.995
Gorilla gorilla	22192	Female	1981-10-17	0.11499	3.135
Gorilla gorilla	1131867	Female	2013-08-28	0.11499	3.205
Gorilla gorilla	3571571	Female	2003-09-27	0.11499	3.358
Gorilla gorilla	2784403	Female	2001-09-04	0.11499	3.4
Gorilla gorilla	1232206	Female	2016-01-01	0.11499	3.4
Gorilla gorilla	2622999	Female	1996-03-25	0.11499	3.4
Gorilla gorilla	2647302	Female	2005-05-20	0.11499	3.43
Gorilla gorilla	3873173	Female	2018-11-09	0.11499	3.474
Gorilla gorilla	1171791	Female	2013-03-12	0.11499	3.8
Gorilla gorilla	546245	Female	1995-11-21	0.117728	1.54
Gorilla gorilla	1700932	Female	1995-11-28	0.117728	1.6713
Gorilla gorilla	2407947	Female	2019-08-01	0.117728	1.81
Gorilla gorilla	351366	Female	1991-03-11	0.117728	2.05
Gorilla gorilla	1919453	Female	2016-04-26	0.117728	2.08
Gorilla gorilla	302714	Female	1999-05-03	0.117728	2.1
Gorilla gorilla	14886	Female	1994-03-07	0.117728	2.212
Gorilla gorilla	510817	Female	1988-03-15	0.117728	2.365
Gorilla gorilla	2895092	Female	2016-03-26	0.117728	2.4
Gorilla gorilla	1349147	Female	1983-01-19	0.117728	2.66
Gorilla gorilla	3437169	Female	1986-09-28	0.117728	2.675
Gorilla gorilla	2858946	Female	1980-12-08	0.117728	2.82078
Gorilla gorilla	3403179	Female	2021-03-13	0.117728	2.87
Gorilla gorilla	883247	Female	1989-06-16	0.117728	2.89
Gorilla gorilla	4229797	Female	2014-09-28	0.117728	2.91
Gorilla gorilla	3620996	Female	1987-02-21	0.117728	2.976
Gorilla gorilla	1853569	Female	2019-06-17	0.117728	2.98
Gorilla gorilla	1471914	Female	1993-01-27	0.117728	2.994
Gorilla gorilla	2815676	Female	1984-04-03	0.117728	2.995
Gorilla gorilla	3303437	Female	1993-04-17	0.117728	3
Gorilla gorilla	2365536	Female	1990-11-29	0.117728	3
Gorilla gorilla	22192	Female	1981-10-18	0.117728	3.165
Gorilla gorilla	1879012	Female	2008-06-27	0.117728	3.323
Gorilla gorilla	3571571	Female	2003-09-28	0.117728	3.358
Gorilla gorilla	2622999	Female	1996-03-26	0.117728	3.4
Gorilla gorilla	1232206	Female	2016-01-02	0.117728	3.4
Gorilla gorilla	4044570	Female	2001-06-24	0.117728	3.41
Gorilla gorilla	2647302	Female	2005-05-21	0.117728	3.43
Gorilla gorilla	3873173	Female	2018-11-10	0.117728	3.57
Gorilla gorilla	1171791	Female	2013-03-13	0.117728	4
Gorilla gorilla	546245	Female	1995-11-22	0.120465	1.615
Gorilla gorilla	1700932	Female	1995-11-29	0.120465	1.6835
Gorilla gorilla	2407947	Female	2019-08-02	0.120465	1.83
Gorilla gorilla	351366	Female	1991-03-12	0.120465	2.105
Gorilla gorilla	1919453	Female	2016-04-27	0.120465	2.12
Gorilla gorilla	14886	Female	1994-03-08	0.120465	2.24
Gorilla gorilla	3556601	Female	2001-12-03	0.120465	2.35
Gorilla gorilla	2895092	Female	2016-03-27	0.120465	2.37
Gorilla gorilla	3556601	Female	2001-12-03	0.120465	2.4
Gorilla gorilla	510817	Female	1988-03-16	0.120465	2.405
Gorilla gorilla	1349147	Female	1983-01-20	0.120465	2.65
Gorilla gorilla	3437169	Female	1986-09-29	0.120465	2.65
Gorilla gorilla	2858946	Female	1980-12-09	0.120465	2.8633
Gorilla gorilla	3403179	Female	2021-03-14	0.120465	2.92
Gorilla gorilla	4229797	Female	2014-09-29	0.120465	2.94
Gorilla gorilla	3620996	Female	1987-02-22	0.120465	2.949
Gorilla gorilla	1853569	Female	2019-06-18	0.120465	2.98
Gorilla gorilla	2815676	Female	1984-04-04	0.120465	3
Gorilla gorilla	2365536	Female	1990-11-30	0.120465	3.02
Gorilla gorilla	1882548	Female	1991-10-02	0.120465	3.14
Gorilla gorilla	22192	Female	1981-10-19	0.120465	3.15
Gorilla gorilla	1131867	Female	2013-08-30	0.120465	3.24
Gorilla gorilla	2784403	Female	2001-09-06	0.120465	3.3
Gorilla gorilla	3571571	Female	2003-09-29	0.120465	3.335
Gorilla gorilla	2622999	Female	1996-03-27	0.120465	3.4
Gorilla gorilla	2647302	Female	2005-05-22	0.120465	3.403
Gorilla gorilla	1232206	Female	2016-01-03	0.120465	3.46
Gorilla gorilla	3873173	Female	2018-11-11	0.120465	3.55
Gorilla gorilla	1171791	Female	2013-03-14	0.120465	3.8
Gorilla gorilla	546245	Female	1995-11-23	0.123203	1.535
Gorilla gorilla	1700932	Female	1995-11-30	0.123203	1.7045
Gorilla gorilla	2407947	Female	2019-08-03	0.123203	1.86
Gorilla gorilla	351366	Female	1991-03-13	0.123203	2.07
Gorilla gorilla	1919453	Female	2016-04-28	0.123203	2.14
Gorilla gorilla	14886	Female	1994-03-09	0.123203	2.24
Gorilla gorilla	2895092	Female	2016-03-28	0.123203	2.34
Gorilla gorilla	510817	Female	1988-03-17	0.123203	2.41
Gorilla gorilla	2252342	Female	1997-02-14	0.123203	2.6
Gorilla gorilla	3437169	Female	1986-09-30	0.123203	2.685
Gorilla gorilla	1349147	Female	1983-01-21	0.123203	2.7
Gorilla gorilla	2858946	Female	1980-12-10	0.123203	2.84912
Gorilla gorilla	883247	Female	1989-06-18	0.123203	2.895
Gorilla gorilla	3620996	Female	1987-02-23	0.123203	2.976
Gorilla gorilla	3403179	Female	2021-03-15	0.123203	2.98
Gorilla gorilla	4229797	Female	2014-09-30	0.123203	2.99
Gorilla gorilla	2815676	Female	1984-04-05	0.123203	3.015
Gorilla gorilla	1853569	Female	2019-06-19	0.123203	3.02
Gorilla gorilla	2365536	Female	1990-12-01	0.123203	3.025
Gorilla gorilla	1471914	Female	1993-01-29	0.123203	3.107
Gorilla gorilla	1471914	Female	1993-01-29	0.123203	3.12
Gorilla gorilla	22192	Female	1981-10-20	0.123203	3.25
Gorilla gorilla	2784403	Female	2001-09-07	0.123203	3.4
Gorilla gorilla	2622999	Female	1996-03-28	0.123203	3.4
Gorilla gorilla	3571571	Female	2003-09-30	0.123203	3.403
Gorilla gorilla	1232206	Female	2016-01-04	0.123203	3.47
Gorilla gorilla	2647302	Female	2005-05-23	0.123203	3.516
Gorilla gorilla	3873173	Female	2018-11-12	0.123203	3.56
Gorilla gorilla	546245	Female	1995-11-24	0.125941	1.57
Gorilla gorilla	1700932	Female	1995-12-01	0.125941	1.735
Gorilla gorilla	2407947	Female	2019-08-04	0.125941	1.86
Gorilla gorilla	351366	Female	1991-03-14	0.125941	2.07
Gorilla gorilla	1919453	Female	2016-04-29	0.125941	2.14
Gorilla gorilla	14886	Female	1994-03-10	0.125941	2.24
Gorilla gorilla	2895092	Female	2016-03-29	0.125941	2.35
Gorilla gorilla	510817	Female	1988-03-18	0.125941	2.47
Gorilla gorilla	3437169	Female	1986-10-01	0.125941	2.7
Gorilla gorilla	1349147	Female	1983-01-22	0.125941	2.735
Gorilla gorilla	2858946	Female	1980-12-11	0.125941	2.8633
Gorilla gorilla	883247	Female	1989-06-19	0.125941	2.895
Gorilla gorilla	3403179	Female	2021-03-16	0.125941	2.98
Gorilla gorilla	2815676	Female	1984-04-06	0.125941	3
Gorilla gorilla	1471914	Female	1993-01-30	0.125941	3.016
Gorilla gorilla	1853569	Female	2019-06-20	0.125941	3.02
Gorilla gorilla	2365536	Female	1990-12-02	0.125941	3.03
Gorilla gorilla	3620996	Female	1987-02-24	0.125941	3.031
Gorilla gorilla	4229797	Female	2014-10-01	0.125941	3.04
Gorilla gorilla	2784403	Female	2001-09-08	0.125941	3.4
Gorilla gorilla	2622999	Female	1996-03-29	0.125941	3.4
Gorilla gorilla	3571571	Female	2003-10-01	0.125941	3.403
Gorilla gorilla	1879012	Female	2008-06-30	0.125941	3.44
Gorilla gorilla	1232206	Female	2016-01-05	0.125941	3.49
Gorilla gorilla	2622999	Female	1996-03-29	0.125941	3.49266
Gorilla gorilla	3259388	Female	2016-12-14	0.125941	3.54
Gorilla gorilla	2647302	Female	2005-05-24	0.125941	3.575
Gorilla gorilla	1171791	Female	2013-03-16	0.125941	3.95
Gorilla gorilla	546245	Female	1995-11-25	0.128679	1.61
Gorilla gorilla	1700932	Female	1995-12-02	0.128679	1.7778
Gorilla gorilla	2407947	Female	2019-08-05	0.128679	1.86
Gorilla gorilla	351366	Female	1991-03-15	0.128679	2.08
Gorilla gorilla	1919453	Female	2016-04-30	0.128679	2.14
Gorilla gorilla	14886	Female	1994-03-11	0.128679	2.269
Gorilla gorilla	2208043	Female	2008-10-20	0.128679	2.38
Gorilla gorilla	2895092	Female	2016-03-30	0.128679	2.39
Gorilla gorilla	510817	Female	1988-03-19	0.128679	2.455
Gorilla gorilla	3437169	Female	1986-10-02	0.128679	2.755
Gorilla gorilla	1349147	Female	1983-01-23	0.128679	2.805
Gorilla gorilla	883247	Female	1989-06-20	0.128679	2.895
Gorilla gorilla	1471914	Female	1993-01-31	0.128679	2.994
Gorilla gorilla	3403179	Female	2021-03-17	0.128679	3.03
Gorilla gorilla	3620996	Female	1987-02-25	0.128679	3.031
Gorilla gorilla	2815676	Female	1984-04-07	0.128679	3.045
Gorilla gorilla	2365536	Female	1990-12-03	0.128679	3.05
Gorilla gorilla	1853569	Female	2019-06-21	0.128679	3.06
Gorilla gorilla	4229797	Female	2014-10-02	0.128679	3.08
Gorilla gorilla	22192	Female	1981-10-22	0.128679	3.28
Gorilla gorilla	1879012	Female	2008-07-01	0.128679	3.388
Gorilla gorilla	2784403	Female	2001-09-09	0.128679	3.4
Gorilla gorilla	3571571	Female	2003-10-02	0.128679	3.403
Gorilla gorilla	1232206	Female	2016-01-06	0.128679	3.495
Gorilla gorilla	2622999	Female	1996-03-30	0.128679	3.5
Gorilla gorilla	3873173	Female	2018-11-14	0.128679	3.641
Gorilla gorilla	1171791	Female	2013-03-17	0.128679	4.01
Gorilla gorilla	546245	Female	1995-11-26	0.131417	1.625
Gorilla gorilla	1700932	Female	1995-12-03	0.131417	1.7821
Gorilla gorilla	2407947	Female	2019-08-06	0.131417	1.89
Gorilla gorilla	2407947	Female	2019-08-06	0.131417	1.94
Gorilla gorilla	3680627	Female	2002-05-19	0.131417	2.05
Gorilla gorilla	351366	Female	1991-03-16	0.131417	2.16
Gorilla gorilla	1919453	Female	2016-05-01	0.131417	2.18
Gorilla gorilla	14886	Female	1994-03-12	0.131417	2.24
Gorilla gorilla	2895092	Female	2016-03-31	0.131417	2.39
Gorilla gorilla	3556601	Female	2001-12-07	0.131417	2.441
Gorilla gorilla	510817	Female	1988-03-20	0.131417	2.48
Gorilla gorilla	2252342	Female	1997-02-17	0.131417	2.55
Gorilla gorilla	3437169	Female	1986-10-03	0.131417	2.65
Gorilla gorilla	1349147	Female	1983-01-24	0.131417	2.805
Gorilla gorilla	883247	Female	1989-06-21	0.131417	2.91
Gorilla gorilla	3620996	Female	1987-02-26	0.131417	3.031
Gorilla gorilla	2815676	Female	1984-04-08	0.131417	3.06
Gorilla gorilla	2365536	Female	1990-12-04	0.131417	3.075
Gorilla gorilla	3403179	Female	2021-03-18	0.131417	3.08
Gorilla gorilla	4229797	Female	2014-10-03	0.131417	3.08
Gorilla gorilla	1853569	Female	2019-06-22	0.131417	3.1
Gorilla gorilla	22192	Female	1981-10-23	0.131417	3.3
Gorilla gorilla	1131867	Female	2013-09-03	0.131417	3.315
Gorilla gorilla	3224409	Female	2016-09-20	0.131417	3.40194
Gorilla gorilla	1879012	Female	2008-07-02	0.131417	3.416
Gorilla gorilla	2622999	Female	1996-03-31	0.131417	3.5
Gorilla gorilla	3571571	Female	2003-10-03	0.131417	3.516
Gorilla gorilla	1232206	Female	2016-01-07	0.131417	3.53
Gorilla gorilla	3873173	Female	2018-11-15	0.131417	3.6
Gorilla gorilla	4044570	Female	2001-06-29	0.131417	3.72
Gorilla gorilla	1171791	Female	2013-03-18	0.131417	4.01
Gorilla gorilla	546245	Female	1995-11-27	0.134155	1.655
Gorilla gorilla	1700932	Female	1995-12-04	0.134155	1.7748
Gorilla gorilla	2407947	Female	2019-08-07	0.134155	1.89
Gorilla gorilla	351366	Female	1991-03-17	0.134155	2.15
Gorilla gorilla	1919453	Female	2016-05-02	0.134155	2.18
Gorilla gorilla	14886	Female	1994-03-13	0.134155	2.24
Gorilla gorilla	2895092	Female	2016-04-01	0.134155	2.41
Gorilla gorilla	118522	Female	1995-03-04	0.134155	2.47
Gorilla gorilla	510817	Female	1988-03-21	0.134155	2.515
Gorilla gorilla	2252342	Female	1997-02-18	0.134155	2.55
Gorilla gorilla	3437169	Female	1986-10-04	0.134155	2.705
Gorilla gorilla	1349147	Female	1983-01-25	0.134155	2.85
Gorilla gorilla	2858946	Female	1980-12-14	0.134155	2.90582
Gorilla gorilla	883247	Female	1989-06-22	0.134155	2.925
Gorilla gorilla	3620996	Female	1987-02-27	0.134155	3.031
Gorilla gorilla	1471914	Female	1993-02-02	0.134155	3.062
Gorilla gorilla	1853569	Female	2019-06-23	0.134155	3.08
Gorilla gorilla	4229797	Female	2014-10-04	0.134155	3.08
Gorilla gorilla	2815676	Female	1984-04-09	0.134155	3.085
Gorilla gorilla	2365536	Female	1990-12-05	0.134155	3.095
Gorilla gorilla	3403179	Female	2021-03-19	0.134155	3.1
Gorilla gorilla	1879012	Female	2008-07-03	0.134155	3.39
Gorilla gorilla	3571571	Female	2003-10-04	0.134155	3.426
Gorilla gorilla	2784403	Female	2001-09-11	0.134155	3.5
Gorilla gorilla	2647302	Female	2005-05-27	0.134155	3.544
Gorilla gorilla	1232206	Female	2016-01-08	0.134155	3.575
Gorilla gorilla	2622999	Female	1996-04-01	0.134155	3.6
Gorilla gorilla	3873173	Female	2018-11-16	0.134155	3.62
Gorilla gorilla	4044570	Female	2001-06-30	0.134155	3.79
Gorilla gorilla	1171791	Female	2013-03-19	0.134155	4.09
Gorilla gorilla	546245	Female	1995-11-28	0.136893	1.705
Gorilla gorilla	1700932	Female	1995-12-05	0.136893	1.7767
Gorilla gorilla	2407947	Female	2019-08-08	0.136893	1.93
Gorilla gorilla	351366	Female	1991-03-18	0.136893	2.135
Gorilla gorilla	1919453	Female	2016-05-03	0.136893	2.24
Gorilla gorilla	14886	Female	1994-03-14	0.136893	2.297
Gorilla gorilla	302714	Female	1999-05-10	0.136893	2.3
Gorilla gorilla	2895092	Female	2016-04-02	0.136893	2.41
Gorilla gorilla	510817	Female	1988-03-22	0.136893	2.535
Gorilla gorilla	2252342	Female	1997-02-19	0.136893	2.55
Gorilla gorilla	3437169	Female	1986-10-05	0.136893	2.67
Gorilla gorilla	1349147	Female	1983-01-26	0.136893	2.865
Gorilla gorilla	883247	Female	1989-06-23	0.136893	2.91
Gorilla gorilla	2858946	Female	1980-12-15	0.136893	2.92
Gorilla gorilla	2815676	Female	1984-04-10	0.136893	3.015
Gorilla gorilla	3620996	Female	1987-02-28	0.136893	3.063
Gorilla gorilla	1853569	Female	2019-06-24	0.136893	3.1
Gorilla gorilla	2365536	Female	1990-12-06	0.136893	3.115
Gorilla gorilla	3403179	Female	2021-03-20	0.136893	3.12
Gorilla gorilla	1987704	Female	2019-05-21	0.136893	3.14
Gorilla gorilla	4229797	Female	2014-10-05	0.136893	3.23
Gorilla gorilla	22192	Female	1981-10-25	0.136893	3.35
Gorilla gorilla	3571571	Female	2003-10-05	0.136893	3.494
Gorilla gorilla	2784403	Female	2001-09-12	0.136893	3.5
Gorilla gorilla	1879012	Female	2008-07-04	0.136893	3.512
Gorilla gorilla	2647302	Female	2005-05-28	0.136893	3.573
Gorilla gorilla	2622999	Female	1996-04-02	0.136893	3.6
Gorilla gorilla	1232206	Female	2016-01-09	0.136893	3.62
Gorilla gorilla	3873173	Female	2018-11-17	0.136893	3.64
Gorilla gorilla	2622999	Female	1996-04-02	0.136893	3.6741
Gorilla gorilla	1171791	Female	2013-03-20	0.136893	4.13
Gorilla gorilla	1700932	Female	1995-12-06	0.13963	1.805
Gorilla gorilla	2407947	Female	2019-08-09	0.13963	1.94
Gorilla gorilla	546245	Female	1995-11-29	0.13963	2.15
Gorilla gorilla	351366	Female	1991-03-19	0.13963	2.18
Gorilla gorilla	1919453	Female	2016-05-04	0.13963	2.26
Gorilla gorilla	14886	Female	1994-03-15	0.13963	2.305
Gorilla gorilla	2895092	Female	2016-04-03	0.13963	2.41
Gorilla gorilla	3556601	Female	2001-12-10	0.13963	2.55
Gorilla gorilla	510817	Female	1988-03-23	0.13963	2.55
Gorilla gorilla	3437169	Female	1986-10-06	0.13963	2.7
Gorilla gorilla	1349147	Female	1983-01-27	0.13963	2.865
Gorilla gorilla	2858946	Female	1980-12-16	0.13963	2.94835
Gorilla gorilla	883247	Female	1989-06-24	0.13963	2.95
Gorilla gorilla	1853569	Female	2019-06-25	0.13963	3.1
Gorilla gorilla	2365536	Female	1990-12-07	0.13963	3.12
Gorilla gorilla	2815676	Female	1984-04-11	0.13963	3.15
Gorilla gorilla	3403179	Female	2021-03-21	0.13963	3.175
Gorilla gorilla	3620996	Female	1987-03-01	0.13963	3.176
Gorilla gorilla	4229797	Female	2014-10-06	0.13963	3.23
Gorilla gorilla	3303437	Female	1993-04-25	0.13963	3.24
Gorilla gorilla	22192	Female	1981-10-26	0.13963	3.35
Gorilla gorilla	1131867	Female	2013-09-06	0.13963	3.39
Gorilla gorilla	1879012	Female	2008-07-05	0.13963	3.49
Gorilla gorilla	3571571	Female	2003-10-06	0.13963	3.494
Gorilla gorilla	2784403	Female	2001-09-13	0.13963	3.5
Gorilla gorilla	2647302	Female	2005-05-29	0.13963	3.573
Gorilla gorilla	1232206	Female	2016-01-10	0.13963	3.6
Gorilla gorilla	3873173	Female	2018-11-18	0.13963	3.63
Gorilla gorilla	1171791	Female	2013-03-21	0.13963	4.09
Gorilla gorilla	546245	Female	1995-11-30	0.142368	1.685
Gorilla gorilla	1700932	Female	1995-12-07	0.142368	1.7888
Gorilla gorilla	2407947	Female	2019-08-10	0.142368	1.95
Gorilla gorilla	351366	Female	1991-03-20	0.142368	2.2
Gorilla gorilla	1919453	Female	2016-05-05	0.142368	2.28
Gorilla gorilla	14886	Female	1994-03-16	0.142368	2.325
Gorilla gorilla	2895092	Female	2016-04-04	0.142368	2.41
Gorilla gorilla	2252342	Female	1997-02-21	0.142368	2.55
Gorilla gorilla	510817	Female	1988-03-24	0.142368	2.56
Gorilla gorilla	3437169	Female	1986-10-07	0.142368	2.715
Gorilla gorilla	1349147	Female	1983-01-28	0.142368	2.905
Gorilla gorilla	883247	Female	1989-06-25	0.142368	2.95
Gorilla gorilla	2858946	Female	1980-12-17	0.142368	3.00505
Gorilla gorilla	3620996	Female	1987-03-02	0.142368	3.063
Gorilla gorilla	1853569	Female	2019-06-26	0.142368	3.1
Gorilla gorilla	1471914	Female	1993-02-05	0.142368	3.148
Gorilla gorilla	1471914	Female	1993-02-05	0.142368	3.15
Gorilla gorilla	2365536	Female	1990-12-08	0.142368	3.15
Gorilla gorilla	3403179	Female	2021-03-22	0.142368	3.21
Gorilla gorilla	2815676	Female	1984-04-12	0.142368	3.215
Gorilla gorilla	4229797	Female	2014-10-07	0.142368	3.22
Gorilla gorilla	1131867	Female	2013-09-07	0.142368	3.36
Gorilla gorilla	22192	Female	1981-10-27	0.142368	3.365
Gorilla gorilla	2784403	Female	2001-09-14	0.142368	3.4
Gorilla gorilla	2622999	Female	1996-04-04	0.142368	3.5
Gorilla gorilla	3571571	Female	2003-10-07	0.142368	3.562
Gorilla gorilla	2647302	Female	2005-05-30	0.142368	3.63
Gorilla gorilla	3873173	Female	2018-11-19	0.142368	3.67
Gorilla gorilla	1232206	Female	2016-01-11	0.142368	3.67
Gorilla gorilla	777293	Female	1996-03-09	0.142368	3.937
Gorilla gorilla	1171791	Female	2013-03-22	0.142368	4.12
Gorilla gorilla	546245	Female	1995-12-01	0.145106	1.675
Gorilla gorilla	1700932	Female	1995-12-08	0.145106	1.8034
Gorilla gorilla	2407947	Female	2019-08-11	0.145106	1.95
Gorilla gorilla	351366	Female	1991-03-21	0.145106	2.2
Gorilla gorilla	1919453	Female	2016-05-06	0.145106	2.3
Gorilla gorilla	14886	Female	1994-03-17	0.145106	2.353
Gorilla gorilla	2895092	Female	2016-04-05	0.145106	2.44
Gorilla gorilla	510817	Female	1988-03-25	0.145106	2.55
Gorilla gorilla	3437169	Female	1986-10-08	0.145106	2.655
Gorilla gorilla	883247	Female	1989-06-26	0.145106	2.95
Gorilla gorilla	1349147	Female	1983-01-29	0.145106	2.98
Gorilla gorilla	1471914	Female	1993-02-06	0.145106	3.062
Gorilla gorilla	1853569	Female	2019-06-27	0.145106	3.14
Gorilla gorilla	3620996	Female	1987-03-03	0.145106	3.144
Gorilla gorilla	2365536	Female	1990-12-09	0.145106	3.165
Gorilla gorilla	2815676	Female	1984-04-13	0.145106	3.19
Gorilla gorilla	3403179	Female	2021-03-23	0.145106	3.22
Gorilla gorilla	4229797	Female	2014-10-08	0.145106	3.23
Gorilla gorilla	22192	Female	1981-10-28	0.145106	3.365
Gorilla gorilla	3571571	Female	2003-10-08	0.145106	3.516
Gorilla gorilla	1879012	Female	2008-07-07	0.145106	3.598
Gorilla gorilla	2647302	Female	2005-05-31	0.145106	3.603
Gorilla gorilla	1232206	Female	2016-01-12	0.145106	3.63
Gorilla gorilla	3873173	Female	2018-11-20	0.145106	3.662
Gorilla gorilla	2622999	Female	1996-04-05	0.145106	3.7
Gorilla gorilla	546245	Female	1995-12-02	0.147844	1.78
Gorilla gorilla	1700932	Female	1995-12-09	0.147844	1.809
Gorilla gorilla	2407947	Female	2019-08-12	0.147844	1.95
Gorilla gorilla	351366	Female	1991-03-22	0.147844	2.235
Gorilla gorilla	1919453	Female	2016-05-07	0.147844	2.32
Gorilla gorilla	14886	Female	1994-03-18	0.147844	2.353
Gorilla gorilla	2895092	Female	2016-04-06	0.147844	2.48
Gorilla gorilla	3437169	Female	1986-10-09	0.147844	2.515
Gorilla gorilla	510817	Female	1988-03-26	0.147844	2.53
Gorilla gorilla	287566	Female	2006-04-15	0.147844	2.75
Gorilla gorilla	1349147	Female	1983-01-30	0.147844	2.98
Gorilla gorilla	883247	Female	1989-06-27	0.147844	2.985
Gorilla gorilla	2365536	Female	1990-12-10	0.147844	3.16
Gorilla gorilla	1471914	Female	1993-02-07	0.147844	3.175
Gorilla gorilla	2815676	Female	1984-04-14	0.147844	3.205
Gorilla gorilla	4229797	Female	2014-10-09	0.147844	3.23
Gorilla gorilla	1853569	Female	2019-06-28	0.147844	3.24
Gorilla gorilla	3403179	Female	2021-03-24	0.147844	3.26
Gorilla gorilla	22192	Female	1981-10-29	0.147844	3.37
Gorilla gorilla	3620996	Female	1987-03-04	0.147844	3.448
Gorilla gorilla	3259388	Female	2016-12-22	0.147844	3.56
Gorilla gorilla	3571571	Female	2003-10-09	0.147844	3.562
Gorilla gorilla	2647302	Female	2005-06-01	0.147844	3.63
Gorilla gorilla	1232206	Female	2016-01-13	0.147844	3.655
Gorilla gorilla	3873173	Female	2018-11-21	0.147844	3.724
Gorilla gorilla	2784403	Female	2001-09-16	0.147844	3.8
Gorilla gorilla	1171791	Female	2013-03-24	0.147844	4.08
Gorilla gorilla	1700932	Female	1995-12-10	0.150582	1.8283
Gorilla gorilla	546245	Female	1995-12-03	0.150582	1.84
Gorilla gorilla	2407947	Female	2019-08-13	0.150582	2.04
Gorilla gorilla	351366	Female	1991-03-23	0.150582	2.235
Gorilla gorilla	3437169	Female	1986-10-10	0.150582	2.34
Gorilla gorilla	1919453	Female	2016-05-08	0.150582	2.34
Gorilla gorilla	14886	Female	1994-03-19	0.150582	2.41
Gorilla gorilla	2895092	Female	2016-04-07	0.150582	2.49
Gorilla gorilla	510817	Female	1988-03-27	0.150582	2.59
Gorilla gorilla	2252342	Female	1997-02-24	0.150582	2.6
Gorilla gorilla	1349147	Female	1983-01-31	0.150582	2.98
Gorilla gorilla	883247	Female	1989-06-28	0.150582	3
Gorilla gorilla	2365536	Female	1990-12-11	0.150582	3.16
Gorilla gorilla	2563125	Female	1980-11-25	0.150582	3.17514
Gorilla gorilla	1853569	Female	2019-06-29	0.150582	3.18
Gorilla gorilla	2815676	Female	1984-04-15	0.150582	3.2
Gorilla gorilla	4229797	Female	2014-10-10	0.150582	3.22
Gorilla gorilla	3620996	Female	1987-03-05	0.150582	3.23
Gorilla gorilla	3403179	Female	2021-03-25	0.150582	3.29
Gorilla gorilla	22192	Female	1981-10-30	0.150582	3.325
Gorilla gorilla	3571571	Female	2003-10-10	0.150582	3.562
Gorilla gorilla	1879012	Female	2008-07-09	0.150582	3.568
Gorilla gorilla	2784403	Female	2001-09-17	0.150582	3.6
Gorilla gorilla	2647302	Female	2005-06-02	0.150582	3.716
Gorilla gorilla	3873173	Female	2018-11-22	0.150582	3.724
Gorilla gorilla	1232206	Female	2016-01-14	0.150582	3.74
Gorilla gorilla	2622999	Female	1996-04-07	0.150582	3.8
Gorilla gorilla	1171791	Female	2013-03-25	0.150582	4.16
Gorilla gorilla	546245	Female	1995-12-04	0.15332	1.825
Gorilla gorilla	1700932	Female	1995-12-11	0.15332	1.8372
Gorilla gorilla	351366	Female	1991-03-24	0.15332	2.25
Gorilla gorilla	1919453	Female	2016-05-09	0.15332	2.36
Gorilla gorilla	3437169	Female	1986-10-11	0.15332	2.36
Gorilla gorilla	14886	Female	1994-03-20	0.15332	2.41
Gorilla gorilla	2895092	Female	2016-04-08	0.15332	2.48
Gorilla gorilla	510817	Female	1988-03-28	0.15332	2.54
Gorilla gorilla	118522	Female	1995-03-11	0.15332	2.61
Gorilla gorilla	1349147	Female	1983-02-01	0.15332	3
Gorilla gorilla	883247	Female	1989-06-29	0.15332	3.005
Gorilla gorilla	2858946	Female	1980-12-21	0.15332	3.06175
Gorilla gorilla	2365536	Female	1990-12-12	0.15332	3.22
Gorilla gorilla	2815676	Female	1984-04-16	0.15332	3.23
Gorilla gorilla	3620996	Female	1987-03-06	0.15332	3.289
Gorilla gorilla	1853569	Female	2019-06-30	0.15332	3.32
Gorilla gorilla	4229797	Female	2014-10-11	0.15332	3.35
Gorilla gorilla	22192	Female	1981-10-31	0.15332	3.39
Gorilla gorilla	3571571	Female	2003-10-11	0.15332	3.539
Gorilla gorilla	2784403	Female	2001-09-18	0.15332	3.7
Gorilla gorilla	1232206	Female	2016-01-15	0.15332	3.76
Gorilla gorilla	3873173	Female	2018-11-23	0.15332	3.78
Gorilla gorilla	2622999	Female	1996-04-08	0.15332	3.8
Gorilla gorilla	1171791	Female	2013-03-26	0.15332	4.09
Gorilla gorilla	546245	Female	1995-12-05	0.156057	1.775
Gorilla gorilla	1700932	Female	1995-12-12	0.156057	1.8444
Gorilla gorilla	2407947	Female	2019-08-15	0.156057	2.04
Gorilla gorilla	304003	Female	1988-05-13	0.156057	2.18178
Gorilla gorilla	351366	Female	1991-03-25	0.156057	2.27
Gorilla gorilla	3437169	Female	1986-10-12	0.156057	2.36
Gorilla gorilla	1919453	Female	2016-05-10	0.156057	2.38
Gorilla gorilla	14886	Female	1994-03-21	0.156057	2.439
Gorilla gorilla	2895092	Female	2016-04-09	0.156057	2.52
Gorilla gorilla	510817	Female	1988-03-29	0.156057	2.555
Gorilla gorilla	1289903	Female	2001-04-25	0.156057	2.76
Gorilla gorilla	883247	Female	1989-06-30	0.156057	3.005
Gorilla gorilla	1349147	Female	1983-02-02	0.156057	3.015
Gorilla gorilla	2858946	Female	1980-12-22	0.156057	3.0901
Gorilla gorilla	2365536	Female	1990-12-13	0.156057	3.205
Gorilla gorilla	1853569	Female	2019-07-01	0.156057	3.22
Gorilla gorilla	2815676	Female	1984-04-17	0.156057	3.235
Gorilla gorilla	1471914	Female	1993-02-10	0.156057	3.26
Gorilla gorilla	4229797	Female	2014-10-12	0.156057	3.27
Gorilla gorilla	3620996	Female	1987-03-07	0.156057	3.331
Gorilla gorilla	22192	Female	1981-11-01	0.156057	3.42
Gorilla gorilla	3571571	Female	2003-10-12	0.156057	3.516
Gorilla gorilla	1879012	Female	2008-07-11	0.156057	3.638
Gorilla gorilla	2784403	Female	2001-09-19	0.156057	3.7
Gorilla gorilla	2622999	Female	1996-04-09	0.156057	3.8
Gorilla gorilla	3873173	Female	2018-11-24	0.156057	3.82
Gorilla gorilla	1232206	Female	2016-01-16	0.156057	3.82
Gorilla gorilla	2622999	Female	1996-04-09	0.156057	3.94625
Gorilla gorilla	546245	Female	1995-12-06	0.158795	1.82
Gorilla gorilla	1700932	Female	1995-12-13	0.158795	1.8293
Gorilla gorilla	2407947	Female	2019-08-16	0.158795	2.1
Gorilla gorilla	351366	Female	1991-03-26	0.158795	2.31
Gorilla gorilla	3437169	Female	1986-10-13	0.158795	2.36
Gorilla gorilla	1919453	Female	2016-05-11	0.158795	2.4
Gorilla gorilla	3680627	Female	2002-05-29	0.158795	2.47
Gorilla gorilla	14886	Female	1994-03-22	0.158795	2.495
Gorilla gorilla	2895092	Female	2016-04-10	0.158795	2.52
Gorilla gorilla	510817	Female	1988-03-30	0.158795	2.575
Gorilla gorilla	3556601	Female	2001-12-17	0.158795	2.7
Gorilla gorilla	3556601	Female	2001-12-17	0.158795	2.722
Gorilla gorilla	883247	Female	1989-07-01	0.158795	3.005
Gorilla gorilla	1349147	Female	1983-02-03	0.158795	3.015
Gorilla gorilla	2858946	Female	1980-12-23	0.158795	3.11844
Gorilla gorilla	2365536	Female	1990-12-14	0.158795	3.21
Gorilla gorilla	2815676	Female	1984-04-18	0.158795	3.25
Gorilla gorilla	1471914	Female	1993-02-11	0.158795	3.26
Gorilla gorilla	3620996	Female	1987-03-08	0.158795	3.346
Gorilla gorilla	1853569	Female	2019-07-02	0.158795	3.36
Gorilla gorilla	4229797	Female	2014-10-13	0.158795	3.36
Gorilla gorilla	1131867	Female	2013-09-13	0.158795	3.415
Gorilla gorilla	22192	Female	1981-11-02	0.158795	3.43
Gorilla gorilla	2390829	Female	2008-04-04	0.158795	3.47
Gorilla gorilla	1131867	Female	2013-09-13	0.158795	3.475
Gorilla gorilla	3571571	Female	2003-10-13	0.158795	3.539
Gorilla gorilla	2647302	Female	2005-06-05	0.158795	3.686
Gorilla gorilla	2784403	Female	2001-09-20	0.158795	3.7
Gorilla gorilla	2622999	Female	1996-04-10	0.158795	3.8
Gorilla gorilla	3873173	Female	2018-11-25	0.158795	3.83
Gorilla gorilla	1171791	Female	2013-03-28	0.158795	4.09
Gorilla gorilla	1232206	Female	2016-01-17	0.158795	4.15
Gorilla gorilla	1700932	Female	1995-12-14	0.161533	1.8262
Gorilla gorilla	546245	Female	1995-12-07	0.161533	1.835
Gorilla gorilla	2407947	Female	2019-08-17	0.161533	2.08
Gorilla gorilla	351366	Female	1991-03-27	0.161533	2.3
Gorilla gorilla	3437169	Female	1986-10-14	0.161533	2.35
Gorilla gorilla	3241941	Female	2000-06-24	0.161533	2.425
Gorilla gorilla	14886	Female	1994-03-23	0.161533	2.467
Gorilla gorilla	1919453	Female	2016-05-12	0.161533	2.5
Gorilla gorilla	2895092	Female	2016-04-11	0.161533	2.55
Gorilla gorilla	510817	Female	1988-03-31	0.161533	2.585
Gorilla gorilla	883247	Female	1989-07-02	0.161533	3.05
Gorilla gorilla	1349147	Female	1983-02-04	0.161533	3.075
Gorilla gorilla	2858946	Female	1980-12-24	0.161533	3.13262
Gorilla gorilla	2365536	Female	1990-12-15	0.161533	3.215
Gorilla gorilla	1853569	Female	2019-07-03	0.161533	3.22
Gorilla gorilla	1471914	Female	1993-02-12	0.161533	3.289
Gorilla gorilla	1471914	Female	1993-02-12	0.161533	3.29
Gorilla gorilla	2815676	Female	1984-04-19	0.161533	3.345
Gorilla gorilla	4229797	Female	2014-10-14	0.161533	3.35
Gorilla gorilla	3620996	Female	1987-03-09	0.161533	3.403
Gorilla gorilla	1131867	Female	2013-09-14	0.161533	3.435
Gorilla gorilla	22192	Female	1981-11-03	0.161533	3.46
Gorilla gorilla	3571571	Female	2003-10-14	0.161533	3.562
Gorilla gorilla	3873173	Female	2018-11-26	0.161533	3.802
Gorilla gorilla	1232206	Female	2016-01-18	0.161533	3.92
Gorilla gorilla	2622999	Female	1996-04-11	0.161533	4
Gorilla gorilla	1171791	Female	2013-03-29	0.161533	4.11
Gorilla gorilla	546245	Female	1995-12-08	0.164271	1.835
Gorilla gorilla	1700932	Female	1995-12-15	0.164271	1.8707
Gorilla gorilla	2407947	Female	2019-08-18	0.164271	2.11
Gorilla gorilla	351366	Female	1991-03-28	0.164271	2.3
Gorilla gorilla	3437169	Female	1986-10-15	0.164271	2.4
Gorilla gorilla	14886	Female	1994-03-24	0.164271	2.495
Gorilla gorilla	1919453	Female	2016-05-13	0.164271	2.52
Gorilla gorilla	2895092	Female	2016-04-12	0.164271	2.53
Gorilla gorilla	510817	Female	1988-04-01	0.164271	2.66
Gorilla gorilla	883247	Female	1989-07-03	0.164271	3.07
Gorilla gorilla	1349147	Female	1983-02-05	0.164271	3.1
Gorilla gorilla	1853569	Female	2019-07-04	0.164271	3.22
Gorilla gorilla	2365536	Female	1990-12-16	0.164271	3.33
Gorilla gorilla	3620996	Female	1987-03-10	0.164271	3.374
Gorilla gorilla	2815676	Female	1984-04-20	0.164271	3.415
Gorilla gorilla	4229797	Female	2014-10-15	0.164271	3.43
Gorilla gorilla	22192	Female	1981-11-04	0.164271	3.5
Gorilla gorilla	3571571	Female	2003-10-15	0.164271	3.562
Gorilla gorilla	1879012	Female	2008-07-14	0.164271	3.677
Gorilla gorilla	3873173	Female	2018-11-27	0.164271	3.82
Gorilla gorilla	1232206	Female	2016-01-19	0.164271	3.905
Gorilla gorilla	2622999	Female	1996-04-12	0.164271	4
Gorilla gorilla	1171791	Female	2013-03-30	0.164271	4.12
Gorilla gorilla	1700932	Female	1995-12-16	0.167009	1.8753
Gorilla gorilla	546245	Female	1995-12-09	0.167009	1.89
Gorilla gorilla	2407947	Female	2019-08-19	0.167009	2.11
Gorilla gorilla	351366	Female	1991-03-29	0.167009	2.385
Gorilla gorilla	14886	Female	1994-03-25	0.167009	2.495
Gorilla gorilla	1773935	Female	1997-04-08	0.167009	2.4951
Gorilla gorilla	1919453	Female	2016-05-14	0.167009	2.54
Gorilla gorilla	3437169	Female	1986-10-16	0.167009	2.65
Gorilla gorilla	2895092	Female	2016-04-13	0.167009	2.65
Gorilla gorilla	510817	Female	1988-04-02	0.167009	2.69
Gorilla gorilla	883247	Female	1989-07-04	0.167009	3.09
Gorilla gorilla	1349147	Female	1983-02-06	0.167009	3.17
Gorilla gorilla	1853569	Female	2019-07-05	0.167009	3.32
Gorilla gorilla	2365536	Female	1990-12-17	0.167009	3.34
Gorilla gorilla	1471914	Female	1993-02-14	0.167009	3.348
Gorilla gorilla	3620996	Female	1987-03-11	0.167009	3.374
Gorilla gorilla	2815676	Female	1984-04-21	0.167009	3.45
Gorilla gorilla	4229797	Female	2014-10-16	0.167009	3.47
Gorilla gorilla	22192	Female	1981-11-05	0.167009	3.525
Gorilla gorilla	3571571	Female	2003-10-16	0.167009	3.63
Gorilla gorilla	1879012	Female	2008-07-15	0.167009	3.698
Gorilla gorilla	2647302	Female	2005-06-08	0.167009	3.715
Gorilla gorilla	3873173	Female	2018-11-28	0.167009	3.784
Gorilla gorilla	1232206	Female	2016-01-20	0.167009	3.89
Gorilla gorilla	2622999	Female	1996-04-13	0.167009	3.9
Gorilla gorilla	1171791	Female	2013-03-31	0.167009	4.19
Gorilla gorilla	1700932	Female	1995-12-17	0.169747	1.8842
Gorilla gorilla	546245	Female	1995-12-10	0.169747	1.905
Gorilla gorilla	2407947	Female	2019-08-20	0.169747	2.11
Gorilla gorilla	351366	Female	1991-03-30	0.169747	2.35
Gorilla gorilla	3241941	Female	2000-06-27	0.169747	2.455
Gorilla gorilla	14886	Female	1994-03-26	0.169747	2.552
Gorilla gorilla	1919453	Female	2016-05-15	0.169747	2.56
Gorilla gorilla	3437169	Female	1986-10-17	0.169747	2.59
Gorilla gorilla	2252342	Female	1997-03-03	0.169747	2.6
Gorilla gorilla	2895092	Female	2016-04-14	0.169747	2.64
Gorilla gorilla	510817	Female	1988-04-03	0.169747	2.71
Gorilla gorilla	883247	Female	1989-07-05	0.169747	3.1
Gorilla gorilla	1349147	Female	1983-02-07	0.169747	3.22
Gorilla gorilla	1853569	Female	2019-07-06	0.169747	3.3
Gorilla gorilla	2365536	Female	1990-12-18	0.169747	3.345
Gorilla gorilla	3620996	Female	1987-03-12	0.169747	3.346
Gorilla gorilla	2815676	Female	1984-04-22	0.169747	3.45
Gorilla gorilla	4229797	Female	2014-10-17	0.169747	3.49
Gorilla gorilla	22192	Female	1981-11-06	0.169747	3.505
Gorilla gorilla	3259388	Female	2016-12-30	0.169747	3.54
Gorilla gorilla	3571571	Female	2003-10-17	0.169747	3.63
Gorilla gorilla	3873173	Female	2018-11-29	0.169747	3.78
Gorilla gorilla	2784403	Female	2001-09-24	0.169747	3.85553
Gorilla gorilla	1232206	Female	2016-01-21	0.169747	3.92
Gorilla gorilla	2622999	Female	1996-04-14	0.169747	4
Gorilla gorilla	2622999	Female	1996-04-14	0.169747	4.12769
Gorilla gorilla	1171791	Female	2013-04-01	0.169747	4.14
Gorilla gorilla	1700932	Female	1995-12-18	0.172485	1.9045
Gorilla gorilla	546245	Female	1995-12-11	0.172485	1.965
Gorilla gorilla	2407947	Female	2019-08-21	0.172485	2.12
Gorilla gorilla	351366	Female	1991-03-31	0.172485	2.36
Gorilla gorilla	304003	Female	1988-05-19	0.172485	2.44
Gorilla gorilla	3437169	Female	1986-10-18	0.172485	2.45
Gorilla gorilla	3241941	Female	2000-06-28	0.172485	2.51
Gorilla gorilla	14886	Female	1994-03-27	0.172485	2.552
Gorilla gorilla	1919453	Female	2016-05-16	0.172485	2.64
Gorilla gorilla	2895092	Female	2016-04-15	0.172485	2.66
Gorilla gorilla	510817	Female	1988-04-04	0.172485	2.68
Gorilla gorilla	118522	Female	1995-03-18	0.172485	2.75
Gorilla gorilla	883247	Female	1989-07-06	0.172485	3.16
Gorilla gorilla	2858946	Female	1980-12-28	0.172485	3.17514
Gorilla gorilla	1349147	Female	1983-02-08	0.172485	3.22
Gorilla gorilla	1853569	Female	2019-07-07	0.172485	3.28
Gorilla gorilla	1471914	Female	1993-02-16	0.172485	3.341
Gorilla gorilla	3620996	Female	1987-03-13	0.172485	3.346
Gorilla gorilla	2365536	Female	1990-12-19	0.172485	3.37
Gorilla gorilla	2815676	Female	1984-04-23	0.172485	3.47
Gorilla gorilla	22192	Female	1981-11-07	0.172485	3.515
Gorilla gorilla	4229797	Female	2014-10-18	0.172485	3.52
Gorilla gorilla	3571571	Female	2003-10-18	0.172485	3.63
Gorilla gorilla	2647302	Female	2005-06-10	0.172485	3.8
Gorilla gorilla	2784403	Female	2001-09-25	0.172485	3.8
Gorilla gorilla	3873173	Female	2018-11-30	0.172485	3.842
Gorilla gorilla	1232206	Female	2016-01-22	0.172485	3.98
Gorilla gorilla	2622999	Female	1996-04-15	0.172485	4
Gorilla gorilla	1171791	Female	2013-04-02	0.172485	4.22
Gorilla gorilla	1700932	Female	1995-12-19	0.175222	1.8983
Gorilla gorilla	546245	Female	1995-12-12	0.175222	1.995
Gorilla gorilla	2407947	Female	2019-08-22	0.175222	2.18
Gorilla gorilla	351366	Female	1991-04-01	0.175222	2.385
Gorilla gorilla	3437169	Female	1986-10-19	0.175222	2.41
Gorilla gorilla	14886	Female	1994-03-28	0.175222	2.58
Gorilla gorilla	2895092	Female	2016-04-16	0.175222	2.65
Gorilla gorilla	1919453	Female	2016-05-17	0.175222	2.68
Gorilla gorilla	510817	Female	1988-04-05	0.175222	2.74
Gorilla gorilla	883247	Female	1989-07-07	0.175222	3.11
Gorilla gorilla	2858946	Female	1980-12-29	0.175222	3.17514
Gorilla gorilla	2628631	Female	1998-10-16	0.175222	3.2
Gorilla gorilla	1349147	Female	1983-02-09	0.175222	3.24
Gorilla gorilla	1853569	Female	2019-07-08	0.175222	3.28
Gorilla gorilla	1471914	Female	1993-02-17	0.175222	3.345
Gorilla gorilla	3620996	Female	1987-03-14	0.175222	3.346
Gorilla gorilla	2365536	Female	1990-12-20	0.175222	3.41
Gorilla gorilla	2815676	Female	1984-04-24	0.175222	3.49
Gorilla gorilla	22192	Female	1981-11-08	0.175222	3.54
Gorilla gorilla	4229797	Female	2014-10-19	0.175222	3.57
Gorilla gorilla	3571571	Female	2003-10-19	0.175222	3.63
Gorilla gorilla	2390829	Female	2008-04-10	0.175222	3.67
Gorilla gorilla	2647302	Female	2005-06-11	0.175222	3.772
Gorilla gorilla	2784403	Female	2001-09-26	0.175222	3.9
Gorilla gorilla	3873173	Female	2018-12-01	0.175222	3.93
Gorilla gorilla	2622999	Female	1996-04-16	0.175222	4
Gorilla gorilla	1232206	Female	2016-01-23	0.175222	4.05
Gorilla gorilla	1171791	Female	2013-04-03	0.175222	4.22
Gorilla gorilla	1700932	Female	1995-12-20	0.17796	1.9306
Gorilla gorilla	546245	Female	1995-12-13	0.17796	2.03
Gorilla gorilla	351366	Female	1991-04-02	0.17796	2.385
Gorilla gorilla	3437169	Female	1986-10-20	0.17796	2.5
Gorilla gorilla	14886	Female	1994-03-29	0.17796	2.637
Gorilla gorilla	1919453	Female	2016-05-18	0.17796	2.7
Gorilla gorilla	2895092	Female	2016-04-17	0.17796	2.71
Gorilla gorilla	510817	Female	1988-04-06	0.17796	2.765
Gorilla gorilla	883247	Female	1989-07-08	0.17796	3.125
Gorilla gorilla	1349147	Female	1983-02-10	0.17796	3.25
Gorilla gorilla	1853569	Female	2019-07-09	0.17796	3.34
Gorilla gorilla	1471914	Female	1993-02-18	0.17796	3.345
Gorilla gorilla	3620996	Female	1987-03-15	0.17796	3.346
Gorilla gorilla	2365536	Female	1990-12-21	0.17796	3.44
Gorilla gorilla	1131867	Female	2013-09-20	0.17796	3.51
Gorilla gorilla	2815676	Female	1984-04-25	0.17796	3.535
Gorilla gorilla	22192	Female	1981-11-09	0.17796	3.555
Gorilla gorilla	4229797	Female	2014-10-20	0.17796	3.58
Gorilla gorilla	3571571	Female	2003-10-20	0.17796	3.675
Gorilla gorilla	1879012	Female	2008-07-19	0.17796	3.73
Gorilla gorilla	2784403	Female	2001-09-27	0.17796	3.8
Gorilla gorilla	2647302	Female	2005-06-12	0.17796	3.802
Gorilla gorilla	3873173	Female	2018-12-02	0.17796	3.94
Gorilla gorilla	2622999	Female	1996-04-17	0.17796	4
Gorilla gorilla	1232206	Female	2016-01-24	0.17796	4.03
Gorilla gorilla	1171791	Female	2013-04-04	0.17796	4.23
Gorilla gorilla	1700932	Female	1995-12-21	0.180698	1.9596
Gorilla gorilla	546245	Female	1995-12-14	0.180698	2.085
Gorilla gorilla	2407947	Female	2019-08-24	0.180698	2.18
Gorilla gorilla	3437169	Female	1986-10-21	0.180698	2.38
Gorilla gorilla	351366	Female	1991-04-03	0.180698	2.415
Gorilla gorilla	2252342	Female	1997-03-07	0.180698	2.62
Gorilla gorilla	14886	Female	1994-03-30	0.180698	2.666
Gorilla gorilla	2895092	Female	2016-04-18	0.180698	2.71
Gorilla gorilla	1919453	Female	2016-05-19	0.180698	2.74
Gorilla gorilla	510817	Female	1988-04-07	0.180698	2.75
Gorilla gorilla	883247	Female	1989-07-09	0.180698	3.165
Gorilla gorilla	2858946	Female	1980-12-31	0.180698	3.17514
Gorilla gorilla	1349147	Female	1983-02-11	0.180698	3.29
Gorilla gorilla	1853569	Female	2019-07-10	0.180698	3.3
Gorilla gorilla	1471914	Female	1993-02-19	0.180698	3.345
Gorilla gorilla	3620996	Female	1987-03-16	0.180698	3.346
Gorilla gorilla	2815676	Female	1984-04-26	0.180698	3.54
Gorilla gorilla	4229797	Female	2014-10-21	0.180698	3.58
Gorilla gorilla	1131867	Female	2013-09-21	0.180698	3.6
Gorilla gorilla	22192	Female	1981-11-10	0.180698	3.625
Gorilla gorilla	3571571	Female	2003-10-21	0.180698	3.63
Gorilla gorilla	2784403	Female	2001-09-28	0.180698	3.8
Gorilla gorilla	3873173	Female	2018-12-03	0.180698	3.968
Gorilla gorilla	2622999	Female	1996-04-18	0.180698	4
Gorilla gorilla	1232206	Female	2016-01-25	0.180698	4.02
Gorilla gorilla	1171791	Female	2013-04-05	0.180698	4.26
Gorilla gorilla	1700932	Female	1995-12-22	0.183436	2.0105
Gorilla gorilla	546245	Female	1995-12-15	0.183436	2.06
Gorilla gorilla	2407947	Female	2019-08-25	0.183436	2.23
Gorilla gorilla	351366	Female	1991-04-04	0.183436	2.415
Gorilla gorilla	3437169	Female	1986-10-22	0.183436	2.445
Gorilla gorilla	14886	Female	1994-03-31	0.183436	2.722
Gorilla gorilla	2895092	Female	2016-04-19	0.183436	2.74
Gorilla gorilla	1919453	Female	2016-05-20	0.183436	2.82
Gorilla gorilla	510817	Female	1988-04-08	0.183436	2.845
Gorilla gorilla	883247	Female	1989-07-10	0.183436	3.145
Gorilla gorilla	1853569	Female	2019-07-11	0.183436	3.32
Gorilla gorilla	1349147	Female	1983-02-12	0.183436	3.34
Gorilla gorilla	3620996	Female	1987-03-17	0.183436	3.374
Gorilla gorilla	2365536	Female	1990-12-23	0.183436	3.4
Gorilla gorilla	1471914	Female	1993-02-20	0.183436	3.402
Gorilla gorilla	1471914	Female	1993-02-20	0.183436	3.41
Gorilla gorilla	4229797	Female	2014-10-22	0.183436	3.58
Gorilla gorilla	22192	Female	1981-11-11	0.183436	3.615
Gorilla gorilla	2815676	Female	1984-04-27	0.183436	3.615
Gorilla gorilla	3571571	Female	2003-10-22	0.183436	3.675
Gorilla gorilla	1879012	Female	2008-07-21	0.183436	3.752
Gorilla gorilla	3873173	Female	2018-12-04	0.183436	3.95
Gorilla gorilla	1232206	Female	2016-01-26	0.183436	4.03
Gorilla gorilla	2622999	Female	1996-04-19	0.183436	4.1
Gorilla gorilla	1171791	Female	2013-04-06	0.183436	4.26
Gorilla gorilla	1700932	Female	1995-12-23	0.186174	1.9986
Gorilla gorilla	546245	Female	1995-12-16	0.186174	2.17
Gorilla gorilla	2407947	Female	2019-08-26	0.186174	2.23
Gorilla gorilla	351366	Female	1991-04-05	0.186174	2.435
Gorilla gorilla	3437169	Female	1986-10-23	0.186174	2.47
Gorilla gorilla	1773935	Female	1997-04-15	0.186174	2.569
Gorilla gorilla	3241941	Female	2000-07-03	0.186174	2.72
Gorilla gorilla	521000	Female	1992-12-12	0.186174	2.72155
Gorilla gorilla	14886	Female	1994-04-01	0.186174	2.779
Gorilla gorilla	1919453	Female	2016-05-21	0.186174	2.78
Gorilla gorilla	2895092	Female	2016-04-20	0.186174	2.79
Gorilla gorilla	510817	Female	1988-04-09	0.186174	2.865
Gorilla gorilla	883247	Female	1989-07-11	0.186174	3.155
Gorilla gorilla	1853569	Female	2019-07-12	0.186174	3.32
Gorilla gorilla	1471914	Female	1993-02-21	0.186174	3.402
Gorilla gorilla	1349147	Female	1983-02-13	0.186174	3.415
Gorilla gorilla	2365536	Female	1990-12-24	0.186174	3.45
Gorilla gorilla	3620996	Female	1987-03-18	0.186174	3.488
Gorilla gorilla	4229797	Female	2014-10-23	0.186174	3.59
Gorilla gorilla	22192	Female	1981-11-12	0.186174	3.625
Gorilla gorilla	3571571	Female	2003-10-23	0.186174	3.63
Gorilla gorilla	3259388	Female	2017-01-05	0.186174	3.645
Gorilla gorilla	2815676	Female	1984-04-28	0.186174	3.7
Gorilla gorilla	1879012	Female	2008-07-22	0.186174	3.768
Gorilla gorilla	3873173	Female	2018-12-05	0.186174	3.94
Gorilla gorilla	2622999	Female	1996-04-20	0.186174	4
Gorilla gorilla	1232206	Female	2016-01-27	0.186174	4.02
Gorilla gorilla	1171791	Female	2013-04-07	0.186174	4.29
Gorilla gorilla	1700932	Female	1995-12-24	0.188912	2.0047
Gorilla gorilla	546245	Female	1995-12-17	0.188912	2.21
Gorilla gorilla	2407947	Female	2019-08-27	0.188912	2.23
Gorilla gorilla	351366	Female	1991-04-06	0.188912	2.42
Gorilla gorilla	3437169	Female	1986-10-24	0.188912	2.455
Gorilla gorilla	2895092	Female	2016-04-21	0.188912	2.79
Gorilla gorilla	14886	Female	1994-04-02	0.188912	2.811
Gorilla gorilla	1919453	Female	2016-05-22	0.188912	2.82
Gorilla gorilla	510817	Female	1988-04-10	0.188912	2.88
Gorilla gorilla	883247	Female	1989-07-12	0.188912	3.19
Gorilla gorilla	1853569	Female	2019-07-13	0.188912	3.3
Gorilla gorilla	2365536	Female	1990-12-25	0.188912	3.38
Gorilla gorilla	1349147	Female	1983-02-14	0.188912	3.44
Gorilla gorilla	3620996	Female	1987-03-19	0.188912	3.46
Gorilla gorilla	4229797	Female	2014-10-24	0.188912	3.59
Gorilla gorilla	3571571	Female	2003-10-24	0.188912	3.63
Gorilla gorilla	22192	Female	1981-11-13	0.188912	3.65
Gorilla gorilla	2815676	Female	1984-04-29	0.188912	3.675
Gorilla gorilla	3873173	Female	2018-12-06	0.188912	3.93
Gorilla gorilla	1232206	Female	2016-01-28	0.188912	4.08
Gorilla gorilla	2622999	Female	1996-04-21	0.188912	4.1
Gorilla gorilla	2622999	Female	1996-04-21	0.188912	4.26376
Gorilla gorilla	1171791	Female	2013-04-08	0.188912	4.3
Gorilla gorilla	1700932	Female	1995-12-25	0.19165	2.0043
Gorilla gorilla	546245	Female	1995-12-18	0.19165	2.24
Gorilla gorilla	2407947	Female	2019-08-28	0.19165	2.28
Gorilla gorilla	3437169	Female	1986-10-25	0.19165	2.4
Gorilla gorilla	351366	Female	1991-04-07	0.19165	2.5
Gorilla gorilla	1773935	Female	1997-04-17	0.19165	2.6301
Gorilla gorilla	3680627	Female	2002-06-10	0.19165	2.68
Gorilla gorilla	2895092	Female	2016-04-22	0.19165	2.82
Gorilla gorilla	510817	Female	1988-04-11	0.19165	2.845
Gorilla gorilla	1919453	Female	2016-05-23	0.19165	2.86
Gorilla gorilla	14886	Female	1994-04-03	0.19165	2.864
Gorilla gorilla	287566	Female	2006-05-01	0.19165	3.08
Gorilla gorilla	883247	Female	1989-07-13	0.19165	3.16
Gorilla gorilla	1853569	Female	2019-07-14	0.19165	3.26
Gorilla gorilla	2365536	Female	1990-12-26	0.19165	3.42
Gorilla gorilla	1349147	Female	1983-02-15	0.19165	3.44
Gorilla gorilla	3620996	Female	1987-03-20	0.19165	3.516
Gorilla gorilla	1131867	Female	2013-09-25	0.19165	3.565
Gorilla gorilla	3571571	Female	2003-10-25	0.19165	3.63
Gorilla gorilla	22192	Female	1981-11-14	0.19165	3.675
Gorilla gorilla	2815676	Female	1984-04-30	0.19165	3.68
Gorilla gorilla	4229797	Female	2014-10-25	0.19165	3.74
Gorilla gorilla	3873173	Female	2018-12-07	0.19165	3.942
Gorilla gorilla	2784403	Female	2001-10-02	0.19165	4
Gorilla gorilla	2622999	Female	1996-04-22	0.19165	4.1
Gorilla gorilla	1232206	Female	2016-01-29	0.19165	4.135
Gorilla gorilla	1171791	Female	2013-04-09	0.19165	4.33
Gorilla gorilla	1700932	Female	1995-12-26	0.194387	2.0176
Gorilla gorilla	546245	Female	1995-12-19	0.194387	2.275
Gorilla gorilla	2407947	Female	2019-08-29	0.194387	2.28
Gorilla gorilla	3437169	Female	1986-10-26	0.194387	2.45
Gorilla gorilla	351366	Female	1991-04-08	0.194387	2.47
Gorilla gorilla	239469	Female	1995-02-04	0.194387	2.47
Gorilla gorilla	1919453	Female	2016-05-24	0.194387	2.82
Gorilla gorilla	14886	Female	1994-04-04	0.194387	2.836
Gorilla gorilla	510817	Female	1988-04-12	0.194387	2.85
Gorilla gorilla	2895092	Female	2016-04-23	0.194387	2.86
Gorilla gorilla	1289903	Female	2001-05-09	0.194387	2.96
Gorilla gorilla	883247	Female	1989-07-14	0.194387	3.195
Gorilla gorilla	1853569	Female	2019-07-15	0.194387	3.28
[truncated: 185,696 more rows]
